# Supplementary material for: Mutations in genes related to myocyte contraction and ventricular septum development in non-syndromic tetralogy of Fallot
Source: Front Cardiovasc Med. 2023 Sep 28;10:1249605. doi: 10.3389/fcvm.2023.1249605 (PMC10569225; doi:10.3389/fcvm.2023.1249605)
Supplement: Supplementary file 1 [file Table1.xlsx]

## Sheet: Supp Table 1
Proband Study ID	Gene	Fetal Heart Expression	snpEff Impact	CADD	Chr	Position	REF	ALT	AA Change	Mutation
221	BICRA	N.A.	HIGH	.	chr19	47694932	TG	T	p.Ala979fs	frameshift variant
290	ANK3	N.A.	HIGH	.	chr10	60138985	C	CTAAA	p.Ser906fs	stop gained
27	TEX14	0.18	HIGH	.	chr17	58660594	G	A	p.Arg336*	stop gained
113	EIF4A2	0.16	HIGH	.	chr3	186787164	CACTG	C	p.Leu271fs	frameshift variant
242	TLK2	0.1	HIGH	.	chr17	62578497	AG	A	p.Glu426fs	frameshift variant
253	TSEN2	0.1	HIGH	.	chr3	12503305	CAG	C	p.Gln118fs	frameshift variant
402	EVL	0.1	HIGH	.	chr14	100128609	CACCTCCA	C	p.Pro195fs	frameshift variant
21	MOSMO	0.1	HIGH	.	chr16	22075699	A	ATGATCCTTTTCTGTATGGCT	p.Ser89fs	frameshift variant
37	KIR3DL3	0.09	HIGH	.	chr19	54736094	TA	T	p.Ter411fs	frameshift variant
103	PRKRA	0.08	HIGH	.	chr2	178450414	G	GAAGGTCCCACTGTCCTCGCGCTCCAGCGGCAGGGCCT	p.Cys10fs	frameshift variant
160	LILRA2	0.06	HIGH	.	chr19	54574392	G	GAC	p.Ala55fs	frameshift variant
397	CPED1	0.04	HIGH	.	chr7	121133886	TA	T	p.Ala550fs	frameshift variant
1	ORC5	0.03	MODERATE	.	chr7	104200852	G	A	p.Ser91Phe	missense variant
95	NBPF12	0.03	MODERATE	.	chr1	146989687	A	G	p.Tyr1171Cys	missense variant
95	DDX10	0.02	MODERATE	.	chr11	108706794	G	T	p.Val427Leu	missense variant
178	VCAN	0.02	MODERATE	.	chr5	83520648	A	G	p.Glu781Gly	missense variant
298	KMT2A	0.02	MODERATE	.	chr11	118473337	ATCT	A	p.His211Arg	disruptive inframe deletion
353	MYH9	0.02	MODERATE	.	chr22	36285707	TGCTCCTCCTCCA	T	p.Leu1738 Glu1741del	disruptive inframe deletion
97	BEND3	0.01	MODERATE	.	chr6	107070644	C	T	p.Gly183Arg	missense variant
158	ADAM18	0.01	MODERATE	.	chr8	39610635	T	A	p.Ser151Thr	missense variant
218	SAMM50	0	MODERATE	.	chr22	43963309	T	TGGACCTGATTTTGGA	p.Pro17 Gly21dup	conservative inframe insertion
241	DNAJC13	0	MODERATE	.	chr3	132475050	G	A	p.Ala804Thr	missense variant
309	RAP1GDS1	0	MODERATE	.	chr4	98416856	G	C	p.Gly293Ala	missense variant
314	NPIPA1	0	MODERATE	.	chr16	14938232	GCTCTTTTGGCTC	G	p.Phe12 Leu15del	disruptive inframe deletion
55	ZSCAN20	0	MODERATE	.	chr1	33488536	G	T	p.Gln163His	missense variant
72	CTAGE1	0	MODERATE	.					p.Ala169Gly	missense variant
72	SYCP2L	0	MODERATE	.	chr6	10912895	C	T	p.Pro347Leu	missense variant
89	ALS2CL	0	MODERATE	.	chr3	46674651	G	A	p.Arg782Trp	missense variant
151	CCDC158	0	MODERATE	.	chr4	76328926	G	A	p.Ser991Phe	missense variant
156	DTHD1	0	MODERATE	.	chr4	36306231	A	C	p.Ser477Arg	missense variant
171	CATSPERB	0	MODERATE	.	chr14	91639146	C	T	p.Ala513Thr	missense variant
172	RAD51AP1	0	MODERATE	.	chr12	4553089	G	GCGGCATCTGGAGGTAGCAGAAGTAGCAGCA	p.Lys238 Val239insArgHisLeuGluValAlaGluValAlaAla	conservative inframe insertion
177	RGSL1	N.A.	MODERATE	.	chr1	182489100	A	G	p.Met539Val	missense variant
213	KIR2DL3	N.A.	MODERATE	.	chr19	54752221	G	T	p.Val276Phe	missense variant
233	MAPRE2	N.A.	MODERATE	.	chr18	35132190	C	G	p.His303Gln	missense variant
244	GOLGA6L6	N.A.	MODERATE	.	chr15	20534604	TCGTATCTTCTCCTCCTGCTCCCGTATCTTCTCCTCCTGCTCC	T	p.Glu597 Arg610del	disruptive inframe deletion
158	EDNRA	0.07	HIGH	48	chr4	147539934	C	T	p.Arg340*	stop gained
322	ABCC3	0	HIGH	42	chr17	50684826	C	T	p.Gln1411*	stop gained
7	GREB1L	0.02	HIGH	41	chr18	21505458	G	A	p.Trp1373*	stop gained
35	CHD7	0.04	HIGH	39	chr8	60841997	C	T	p.Gln1599*	stop gained
7	NAA15	0.04	HIGH	38	chr4	139384958	C	A	p.Ser761*	stop gained
188	PIK3R4	0.04	HIGH	38	chr3	130716473	G	A	p.Arg752*	stop gained
247	COPB2	0.04	HIGH	38	chr3	139373712	G	C	p.Ser283*	stop gained
373	CHD7	0.01	HIGH	38	chr8	60838115	C	T	p.Arg1465*	stop gained
39	SLC5A2	0	HIGH	37	chr16	31486216	G	A	p.Trp172*	stop gained
212	TNRC6B	0.16	HIGH	35	chr22	40266712	C	T	p.Gln828*	stop gained
328	CHAMP1	0.01	HIGH	35	chr13	114324530	C	T	p.Gln230*	stop gained
138	MAK16	0.01	MODERATE	33	chr8	33489112	G	T	p.Arg122Leu	missense variant
76	WASHC5	0.13	MODERATE	32	chr8	125081679	A	T	p.Val167Asp	missense variant
12	MED13L	0.11	MODERATE	32	chr12	115963515	G	A	p.Ser2131Leu	missense variant
169	WAC	0.03	MODERATE	32	chr10	28617658	C	T	p.Ala583Val	missense variant
77	GTPBP1	0.01	MODERATE	32	chr22	38721778	G	A	p.Glu291Lys	missense variant
71	ITGA7	0.01	MODERATE	32	chr12	55698461	G	A	p.Arg372Trp	missense variant
248	SLC26A4	0	MODERATE	32	chr7	107689054	T	G	p.Phe335Val	missense variant
19	STAG2	0.06	MODERATE	31	chrX	124083536	G	A	p.Asp1014Asn	missense variant
119	CDH23	0.02	MODERATE	31	chr10	71724081	C	T	p.Arg1136Cys	missense variant
92	CLUH	0.01	MODERATE	31	chr17	2695241	G	A	p.His823Tyr	missense variant
161	COL7A1	0	MODERATE	31	chr3	48566560	G	A	p.Arg2770Trp	missense variant
351	SEPTIN8	0.01	MODERATE	30	chr5	132761515	C	G	p.Arg302Pro	missense variant
112	RNF44	0.01	MODERATE	29.8	chr5	176529065	C	T	p.Arg421Gln	missense variant
56	ANGPTL5	0.06	MODERATE	29.7	chr11	101900444	A	G	p.Phe216Ser	missense variant
313	PLPP1	0	MODERATE	29.7	chr5	55425939	C	T	p.Arg218Gln	missense variant
16	STK38L	0.06	MODERATE	29.5	chr12	27317363	T	G	p.Tyr289Asp	missense variant
102	UBE2B	0.05	MODERATE	29.5	chr5	134371618	G	C	p.Arg8Thr	missense variant
248	COPA	0.08	MODERATE	29	chr1	160306429	A	T	p.Ile456Asn	missense variant
188	FAT4	0.05	MODERATE	28.3	chr4	125451049	G	C	p.Gly1643Arg	missense variant
199	HLTF	0.04	MODERATE	27.7	chr3	149048035	C	T	p.Gly629Arg	missense variant
51	KIF5A	0	MODERATE	27.6	chr12	57569266	T	C	p.Val277Ala	missense variant
207	LNX1	0	MODERATE	27.5	chr4	53478603	G	C	p.Pro542Arg	missense variant
128	BRIP1	0.12	MODERATE	27.4	chr17	61799245	C	T	p.Glu399Lys	missense variant
282	IGF2BP2	0.05	MODERATE	27.4	chr3	185649428	C	T	p.His211Arg	missense variant
492	ABR	0.02	MODERATE	27.4	chr17	1011893	G	A	p.Ser685Leu	missense variant
97	DAPK3	0.14	MODERATE	27.2	chr19	3963895	G	A	p.Pro193Leu	missense variant
267	TEK	0.03	MODERATE	27.2	chr9	27206739	C	T	p.Ala841Val	missense variant
85	SEPTIN2	0.02	MODERATE	27.2	chr2	241336043	C	T	p.Arg96Cys	missense variant
143	SLC29A1	0.03	HIGH	27.1	chr6	44227316	G	A	p.Met1?	start loss
179	RYR1	0.01	MODERATE	26.9	chr19	38543578	T	C	p.Ile3937Thr	missense variant
1	TRABD2B	0	MODERATE	26.9	chr1	47994561	G	A	p.Arg47Cys	missense variant
111	CPSF1	N.A.	MODERATE	26.6	chr8	144409072	G	C	p.Asn29Lys	missense variant
161	ANKRD50	0.06	MODERATE	26.5	chr4	124671340	G	C	p.Thr646Arg	missense variant
276	PRKCH	0.04	MODERATE	26.4	chr14	61449182	A	G	p.His211Arg	missense variant
159	ATP6V1B2	0.01	MODERATE	26.4	chr8	20212140	T	G	p.Phe248Leu	missense variant
103	PES1	0.02	MODERATE	26.3	chr22	30579880	G	T	p.Pro409Thr	missense variant
171	CLUH	0.01	MODERATE	26.3	chr17	2701393	G	A	p.Ala253Val	missense variant
365	CCR4	0	MODERATE	26.1	chr3	32954320	A	C	p.Asn300His	missense variant
188	KDM3A	0.06	MODERATE	26	chr2	86478614	A	G	p.Tyr732Cys	missense variant
220	ATRNL1	0.02	MODERATE	26	chr10	115171259	G	C	p.Gly439Arg	missense variant
250	NBAS	0.02	MODERATE	26	chr2	15330650	A	G	p.Val1432Ala	missense variant
87	SHTN1	0.01	MODERATE	26	chr10	116944944	C	T	p.Ala231Thr	missense variant
211	GABRG3	0.04	HIGH	25.9	chr15	27328853	T	C	p.Met1?	start lost
312	IARS1	0.02	MODERATE	25.9	chr9	92271648	T	C	p.Tyr333Cys	missense variant
75	SESTD1	0	MODERATE	25.9	chr2	179183173	C	T	p.Arg24Gln	missense variant
121	C12orf56	0	MODERATE	25.8	chr12	64284706	G	C	p.Thr263Arg	missense variant
371	CHD4	0.08	MODERATE	25.6	chr12	6601482	C	T	p.Met202Ile	missense variant
305	NALCN	0.01	MODERATE	25.6	chr13	101283953	G	A	p.Arg372Cys	missense variant
20	CHIC1	0.01	MODERATE	25.6	chrX	73584451	G	A	p.Arg129His	missense variant
106	NGFR	0	MODERATE	25.6	chr17	49510645	G	A	p.Ala268Thr	missense variant
66	BCL2L11	0.01	MODERATE	25.4	chr2	111124100	C	T	p.Pro119Ser	missense variant
14	DSG2	0.04	MODERATE	25.3	chr18	31536274	T	A	p.Leu499Gln	missense variant
298	SNAI1	0	MODERATE	25.1	chr20	49983075	C	T	p.His211Arg	missense variant
384	PUS7L	0.01	MODERATE	25	chr12	43748570	G	A	p.Ala317Val	missense variant
30	NFATC2	0.02	MODERATE	24.9	chr20	51454646	T	G	p.Asp584Ala	missense variant
279	SERAC1	0	MODERATE	24.8	chr6	158128114	G	A	p.His211Arg	missense variant
55	SLIT3	N.A.	MODERATE	24.7	chr5	168696358	C	T	p.Glu1013Lys	missense variant
63	MYOM2	0.1	MODERATE	24.7	chr8	2096322	C	T	p.Pro734Leu	missense variant
20	KCNJ15	0	MODERATE	24.7	chr21	38299491	C	T	p.Thr77Ile	missense variant
268	CFAP44	0.01	MODERATE	24.6	chr3	113400581	G	A	p.Pro480Ser	missense variant
233	ATP4B	0.01	MODERATE	24.5	chr13	113652880	A	G	p.Met183Thr	missense variant
191	ADAMTS17	0	MODERATE	24.5	chr15	100132100	T	C	p.Asp543Gly	missense variant
220	NRROS	0	MODERATE	24.4	chr3	196661274	C	G	p.Ser544Trp	missense variant
155	FERMT2	0.07	MODERATE	24.3	chr14	52878625	A	G	p.Ile307Thr	missense variant
319	RASA1	0.04	MODERATE	24.3	chr5	87349322	C	T	p.Thr404Met	missense variant
314	TECPR2	0.02	MODERATE	24.2	chr14	102465230	C	G	p.Gln1244Glu	missense variant
96	MAPK8IP3	0.02	MODERATE	24.2	chr16	1766089	C	G	p.Pro858Arg	missense variant
204	LVRN	0	MODERATE	24.2	chr5	116001097	C	T	p.Pro560Ser	missense variant
89	C1orf94	0	MODERATE	24.1	chr1	34200997	G	A	p.Arg412Gln	missense variant
314	NPRL3	0.06	MODERATE	23.8	chr16	88840	C	T	p.Ala468Thr	missense variant
155	RPRD2	0.02	MODERATE	23.8	chr1	150457442	G	A	p.Gly342Glu	missense variant
147	MLF1	0.08	MODERATE	23.7	chr3	158600127	G	C	p.Lys100Asn	missense variant
104	TM2D2	0.01	MODERATE	23.7	chr8	38993627	T	C	p.Thr117Ala	missense variant
138	XRCC5	0.1	MODERATE	23.5	chr2	216125945	A	C	p.Lys238Gln	missense variant
141	ATP2A1	0.32	MODERATE	23.3	chr12	110346411	C	T	p.Pro1024Ser	missense variant
267	MBOAT2	0.05	MODERATE	23.3	chr2	8958515	G	A	p.Ala68Val	missense variant
218	JAG1	0.09	MODERATE	23.2	chr20	10658535	G	C	p.His209Gln	missense variant
270	ANXA6	0.02	MODERATE	23.2	chr5	151129516	C	T	p.Arg270Gln	missense variant
142	GAN	0.02	MODERATE	23.1	chr16	81377502	G	T	p.Arg567Leu	missense variant
253	ACSL1	0.02	MODERATE	23.1	chr4	184803378	G	A	p.Thr46Met	missense variant
124	RCC1	0.02	MODERATE	23	chr1	28537894	G	A	p.Ala416Thr	missense variant
129	BMS1	0.02	MODERATE	23	chr10	42802188	A	G	p.Lys767Glu	missense variant
393	DCLK1	0.01	MODERATE	23	chr13	35810957	G	T	p.His522Gln	missense variant
177	ABLIM3	0.01	MODERATE	23	chr5	149240703	A	G	p.Tyr411Cys	missense variant
32	FLI1	0.03	MODERATE	22.9	chr17	18247963	C	T	p.Arg754His	missense variant
110	UNC13C	0	MODERATE	22.8	chr15	54264264	G	A	p.Arg1182Gln	missense variant
41	FBN2	0.24	MODERATE	22.7	chr5	128289193	C	T	p.Asp2191Asn	missense variant
91	ALDH3A2	0.04	MODERATE	22.7	chr17	19671939	G	C	p.Ala476Pro	missense variant
100	USF3	0.02	MODERATE	22.7	chr3	113658179	G	A	p.Ser1168Leu	missense variant
172	FRZB	0.01	MODERATE	22.7	chr2	182858810	C	T	p.Gly168Arg	missense variant
24	ADSL	0.02	MODERATE	22.6	chr22	40349845	C	G	p.Pro56Arg	missense variant
29	ITPR3	0.01	MODERATE	22.6	chr6	33674229	G	A	p.Arg1027His	missense variant
78	AFF2	0.01	MODERATE	22.5	chrX	148956096	C	G	p.Pro651Arg	missense variant
20	DNAJC5B	0	MODERATE	22.5	chr8	66051611	G	A	p.Glu22Lys	missense variant
53	WDR5	0.01	MODERATE	22.4	chr9	134139896	A	C	p.Lys7Gln	missense variant
85	DNAH6	0	MODERATE	22.4	chr2	84727832	T	C	p.Met3379Thr	missense variant
15	COPG1	0.03	MODERATE	22.3	chr3	129265597	A	G	p.Ile425Val	missense variant
362	SMARCA1	0.04	MODERATE	22.2	chrX	129487134	C	T	p.Ala701Thr	missense variant
297	CTDSPL2	0.04	MODERATE	22.1	chr15	44486674	A	G	p.His211Arg	missense variant
86	DMBX1	0	MODERATE	22.1	chr1	46511019	G	C	p.Glu145Gln	missense variant
380	DNAH8	0	MODERATE	22	chr6	39030206	A	T	p.Leu4429Phe	missense variant
264	KCNH3	0	MODERATE	21.9	chr12	49557184	G	C	p.Glu859Asp	missense variant
199	DTNA	0.08	HIGH	21.5	chr18	34829071	G	C	p.Ter375Tyrext*?	stop lost
330	CUX2	0.03	MODERATE	21.5	chr12	111310061	G	A	p.Asp427Asn	missense variant
187	WASHC5	0.01	MODERATE	21.4	chr8	125056751	C	T	p.Asp648Asn	missense variant
211	PRSS2	N.A.	MODERATE	21.2	chr7	142772057	C	T	p.Pro17Ser	missense variant
86	MYOG	0	MODERATE	21.1	chr1	203084019	G	A	p.Thr189Met	missense variant
6	RELCH	0.02	MODERATE	21	chr18	62228396	T	C	p.Ser416Pro	missense variant
320	EYS	0.01	MODERATE	20.9	chr6	64912580	G	A	p.Arg849Cys	missense variant
390	RASA2	0.04	MODERATE	19.84	chr3	141555879	C	G	p.Ser217Arg	missense variant
304	PIGS	0.02	HIGH	18.89	chr17	28554222	A	G	p.Ter556Argext*?	stop lost
370	UNC13C	0	MODERATE	17.86	chr15	54494714	T	A	p.Asp1680Glu	missense variant
378	CFH	0.03	MODERATE	16.26	chr1	196737625	A	G	p.Tyr916Cys	missense variant
310	PSTPIP2	0	MODERATE	16.08	chr18	45991943	A	C	p.Asn293Lys	missense variant
14	INPP4B	0.18	MODERATE	15.97	chr4	142431193	C	T	p.Asp23Asn	missense variant
20	GRIP2	0	MODERATE	14.46	chr3	14505618	G	A	p.Thr857Met	missense variant
287	ABCA13	0	MODERATE	14.15	chr7	48274006	C	G	p.His211Arg	missense variant
302	LRRIQ3	0	MODERATE	13.65	chr1	74109404	T	C	p.Tyr286Cys	missense variant
36	TIAM2	0.06	MODERATE	13.49	chr6	155129501	C	T	p.Thr93Met	missense variant
148	EEPD1	0.01	MODERATE	13.02	chr7	36287704	G	T	p.Glu414Asp	missense variant
359	AGBL4	0.02	MODERATE	12.59	chr1	48534284	T	G	p.Lys467Asn	missense variant
108	HAUS3	0.01	MODERATE	12.47	chr4	2232023	G	T	p.Phe572Leu	missense variant
27	ADGRA1	0	MODERATE	12.19	chr10	133072929	C	T	p.Pro156Leu	missense variant
397	SF1	0.04	MODERATE	11.79	chr11	64767217	C	T	p.Gly461Ser	missense variant
108	NCKAP5	0.07	MODERATE	11.08	chr2	132783206	G	A	p.Thr1202Ile	missense variant
278	STEAP3	0	MODERATE	9.439	chr2	119245548	G	A	p.His211Arg	missense variant
279	TNFRSF10C	0	MODERATE	8.905	chr8	23114735	A	C	p.His211Arg	missense variant
387	BLNK	0	MODERATE	6.884	chr10	96223884	A	G	p.Leu156Pro	missense variant
379	EFHB	0	MODERATE	6.006	chr3	19933396	G	C	p.Thr208Arg	missense variant
134	WDR86	0	MODERATE	5.234	chr7	151385123	C	T	p.Arg276His	missense variant
306	THBS2	0.02	MODERATE	2.9	chr6	169232020	T	C	p.Asn704Ser	missense variant
137	NPC2	0.06	MODERATE	1.571	chr14	74480662	T	C	p.Arg161Gly	missense variant
333	PRSS3	0	MODERATE	1.226	chr9	33797971	T	A	p.Ser172Thr	missense variant
351	KIR2DL1	N.A.	MODERATE	0.446	chr19	54773335	G	T	p.Val25Phe	missense variant
127	TARBP1	0.02	MODERATE	0.276	chr1	234405976	C	T	p.Val1306Ile	missense variant
307	RIOK1	0.01	MODERATE	0.122	chr6	7393231	T	G	p.Asp68Glu	missense variant
