# Supplementary material for: Mutations in genes related to myocyte contraction and ventricular septum development in non-syndromic tetralogy of Fallot
Source: Front Cardiovasc Med. 2023 Sep 28;10:1249605. doi: 10.3389/fcvm.2023.1249605 (PMC10569225; doi:10.3389/fcvm.2023.1249605)
Supplement: Supplementary file 2 [file Table2.xlsx]

## Sheet: Supp Table 2
Moderate or High snpEff Annotation	Number of Variants	Percentage of Variants (%)
Total	183	100
LoF	27	14.75
Frameshift deletion	6	3.28
Frameshift insertion	1	0.54
Stop gained	15	8.2
Stop loss	3	1.64
Start lost	2	1.09
D-Miss/Indel	156	85.25
Non-frameshift deletion	4	2.19
Non-frameshift insertion	2	1.09
Nonsynonymous SNV	150	81.97
CADD ≥ 20	Number of Variants	Percentage of Variants (%)
Total	120	100
LoF	14	11.67
Frameshift deletion	0	0
Frameshift insertion	0	0
Stop gained	11	9.17
Stop loss	1	0.83
Start lost	2	1.67
D-Miss/Indel	106	88.33
Non-frameshift deletion	0	0
Non-frameshift insertion	0	0
Nonsynonymous SNV	106	88.33
