# Supplementary material for: Mutations in genes related to myocyte contraction and ventricular septum development in non-syndromic tetralogy of Fallot
Source: Front Cardiovasc Med. 2023 Sep 28;10:1249605. doi: 10.3389/fcvm.2023.1249605 (PMC10569225; doi:10.3389/fcvm.2023.1249605)
Supplement: Supplementary file 3 [file Table3.xlsx]

## Sheet: Supp Table 3
		CADD ≥ 20
Categories	Diseases or Functions Annotation	p-value	B-H p-value	Molecules	Number of Molecules
Cardiovascular Disease, Developmental Disorder, Organismal Injury and Abnormalities	Congenital anomaly of cardiovascular system	1.1e-06	3.03e-05	ATP2A2, CHD4, CHD7, DNAH6, DTNA, EDNRA, FAT4, JAG1, MED13L, RASA1, SLC5A2, UBE2B, WDR5	13
Cardiovascular System Development and Function, Organismal Development	Morphogenesis of blood vessel	1.94e-06	5.18e-05	CHD7, DSG2, EDNRA, ITGA7, JAG1, NPRL3, RASA1	7
Cardiovascular System Development and Function	Morphogenesis of cardiovascular system	2.15e-06	5.69e-05	CHD7, DSG2, EDNRA, FAT4, ITGA7, JAG1, NPRL3, RASA1, RYR1, SLIT3, SNAI1	11
Developmental Disorder, Organismal Injury and Abnormalities	Autism spectrum disorder or intellectual disability	2.18e-06	5.74e-05	AFF2, ATP6V1B2, CHAMP1, CHD4, DSG2, FBN2, GABRG3, GAN, IARS1, MAPK8IP3, MED13L, NAA15, NALCN, NPRL3, RYR1, SLC29A1, SMARCA1, STAG2, TECPR2, TNRC6B, WAC	21
Organismal Injury and Abnormalities, Organismal Survival	Organismal death	3.56e-06	9.03e-05	ABR, ATP2A2, ATP4B, BCL2L11, BRIP1, CCR4, CHD4, CLUH, COL7A1, CUX2, DMBX1, DSG2, EDNRA, FAT4, FBN2, FERMT2, FLI1, GAN, HLTF, IGF2BP2, ITGA7, ITPR3, JAG1, KIF5A, MAPK8IP3, MYOG, NALCN, NGFR, PES1, PIK3R4, PRKCH, RASA1, RYR1, SESTD1, SLC29A1, SLC5A2, SNAI1, TEK, UBE2B, WAC, WASHC5, WDR5, XRCC5	43
Developmental Disorder, Organismal Injury and Abnormalities	Autism or intellectual disability	3.95e-06	9.78e-05	AFF2, ATP6V1B2, CHAMP1, CHD4, DSG2, FBN2, GABRG3, GAN, IARS1, MAPK8IP3, MED13L, NAA15, NALCN, NPRL3, RYR1, SLC29A1, SMARCA1, STAG2, TECPR2	19
Infectious Diseases, Organismal Injury and Abnormalities	Infection by Human parainfluenza virus 3	4.1e-06	0.000101	COPA, COPB2, COPG1	3
Neurological Disease, Organismal Injury and Abnormalities	Cognitive impairment	4.49e-06	0.00011	AFF2, ATP6V1B2, CHAMP1, CHD4, DSG2, FBN2, GABRG3, GAN, IARS1, KCNH3, MED13L, NAA15, NALCN, NGFR, NPRL3, RYR1, SLC29A1, SLC5A2, SMARCA1, STAG2, TECPR2, UNC13C	22
Developmental Disorder, Neurological Disease, Organismal Injury and Abnormalities	Congenital neurological disorder	4.91e-06	0.000119	AFF2, ATP6V1B2, CDH23, CHD4, CHD7, CLUH, DCLK1, GABRG3, IARS1, MED13L, NALCN, RASA1, RYR1, SERAC1, SESTD1, SLC26A4, SLC29A1, SLC5A2, SMARCA1, STAG2, WAC	21
Auditory Disease, Hereditary Disorder, Neurological Disease, Organismal Injury and Abnormalities	Familial syndromic hearing impairment	5.93e-06	0.000142	ATP6V1B2, CDH23, JAG1, SERAC1, SLC26A4	5
Hereditary Disorder, Neurological Disease, Organismal Injury and Abnormalities	Familial central nervous system disease	6.14e-06	0.000146	ACSL1, AFF2, ATP2A2, ATP6V1B2, CDH23, CHAMP1, CHD4, CHD7, DCLK1, DTNA, GABRG3, IARS1, KDM3A, KIF5A, MAPK8IP3, MED13L, MLF1, MYOM2, NAA15, NALCN, NBAS, NFATC2, NPRL3, NRROS, RYR1, SERAC1, SLC29A1, SLIT3, SMARCA1, STAG2, TECPR2, WASHC5	32
Developmental Disorder, Neurological Disease, Organismal Injury and Abnormalities	Mental retardation	6.95e-06	0.000163	AFF2, ATP6V1B2, CHAMP1, CHD4, DSG2, FBN2, GABRG3, GAN, IARS1, MED13L, NAA15, NALCN, NPRL3, RYR1, SLC29A1, SMARCA1, STAG2, TECPR2	18
Developmental Disorder, Neurological Disease, Organismal Injury and Abnormalities	Syndromic mental retardation	6.95e-06	0.000163	AFF2, ATP6V1B2, CHAMP1, CHD4, IARS1, MED13L, NALCN, RYR1, SLC29A1, SMARCA1, STAG2	11
Organismal Injury and Abnormalities, Organismal Survival	Neonatal death	9.14e-06	0.000207	ABR, ATP2A2, CLUH, FAT4, HLTF, KIF5A, MAPK8IP3, MYOG, NALCN, NGFR, RYR1, SESTD1, SNAI1	13
Connective Tissue Disorders, Hereditary Disorder, Organismal Injury and Abnormalities, Skeletal and Muscular Disorders	Familial arthropathy	9.63e-06	0.000217	CDH23, EDNRA, FBN2, FRZB, LVRN, NALCN, RYR1	7
Developmental Disorder, Organismal Injury and Abnormalities	Syndromic developmental disorder with congenital malformation	1.17e-05	0.000259	AFF2, CHD4, MED13L, NALCN, RYR1, SLC29A1, SMARCA1, WAC	8
Developmental Disorder, Hereditary Disorder, Neurological Disease, Organismal Injury and Abnormalities	Familial mental retardation	1.89e-05	0.000405	AFF2, ATP6V1B2, CHAMP1, CHD4, IARS1, MED13L, NAA15, NALCN, RYR1, SLC29A1, SMARCA1, STAG2, TECPR2	13
Hereditary Disorder, Neurological Disease, Organismal Injury and Abnormalities	Familial encephalopathy	2.29e-05	0.000483	ACSL1, AFF2, ATP2A2, ATP6V1B2, CDH23, CHAMP1, CHD4, CHD7, DCLK1, DTNA, GABRG3, IARS1, KDM3A, KIF5A, MAPK8IP3, MED13L, MLF1, MYOM2, NAA15, NALCN, NPRL3, NRROS, RYR1, SERAC1, SLC29A1, SLIT3, SMARCA1, STAG2, TECPR2, WASHC5	30
Nervous System Development and Function, Neurological Disease, Organismal Injury and Abnormalities	Abnormal morphology of nervous system	3.18e-05	0.000653	ABR, ATP6V1B2, BCL2L11, CDH23, CUX2, DCLK1, DTNA, EDNRA, FLI1, FRZB, GAN, JAG1, KIF5A, MAPK8IP3, NFATC2, NGFR, RASA1, SLC26A4, STK38L	19
Organismal Injury and Abnormalities	Non-malignant disorder	3.24e-05	0.000662	ACSL1, ATP2A2, ATP4B, ATP6V1B2, ATRNL1, BCL2L11, BRIP1, CDH23, CLUH, COL7A1, DCLK1, DMBX1, EDNRA, FAT4, FERMT2, GABRG3, ITGA7, JAG1, MED13L, NALCN, PLPP1, PRKCH, SLC26A4, SLC29A1, SLC5A2, SLIT3, SNAI1, STAG2, TECPR2, TEK, UBE2B, WAC	32
Cell Signaling, Molecular Transport, Vitamin and Mineral Metabolism	Transport of Ca2+	3.76e-05	0.000753	ANXA6, ATP2A2, CDH23, EDNRA, ITPR3, NALCN, RYR1	7
Auditory Disease, Organismal Injury and Abnormalities	Abnormality of ear	4.98e-05	0.000982	ABR, CDH23, CHD7, DTNA, EDNRA, FAT4, NGFR, SLC26A4	8
Cardiovascular Disease, Developmental Disorder, Organismal Injury and Abnormalities	Congenital heart disease	5.18e-05	0.00102	ATP2A2, CHD4, CHD7, DTNA, EDNRA, JAG1, MED13L, SLC5A2, UBE2B, WDR5	10
Auditory Disease, Organismal Injury and Abnormalities	Abnormality of inner ear	5.61e-05	0.00109	ABR, CDH23, CHD7, DTNA, FAT4, NGFR, SLC26A4	7
Cardiovascular Disease, Neurological Disease, Organismal Injury and Abnormalities	Intracranial aneurysm	6.34e-05	0.00122	EDNRA, FBN2, SLC29A1	3
Organismal Injury and Abnormalities, Organismal Survival	Perinatal death	6.53e-05	0.00125	ABR, ATP2A2, CLUH, EDNRA, FAT4, HLTF, KIF5A, MAPK8IP3, MYOG, NALCN, NGFR, RYR1, SESTD1, SNAI1	14
Molecular Transport	Transport of inorganic cation	6.71e-05	0.00127	ANXA6, ATP2A2, ATP4B, ATP6V1B2, CDH23, EDNRA, ITPR3, KCNH3, KCNJ15, NALCN, RYR1	11
Cell Cycle, Cell Morphology	Assembly of spindle apparatus	7.13e-05	0.00135	CHD4, DCLK1, FERMT2, RCC1, STAG2, WASHC5	6
Small Molecule Biochemistry	Metabolism of formaldehyde	7.29e-05	0.00136	ALDH3A2, KDM3A	2
Cell Signaling, Vitamin and Mineral Metabolism	Liberation of Ca2+	7.29e-05	0.00136	ATP2A2, ITPR3	2
Developmental Disorder, Neurological Disease, Organismal Injury and Abnormalities	Intellectual disability and congenital malformations	7.45e-05	0.00139	AFF2, CHD4, MED13L, NALCN, RYR1, SLC29A1, SMARCA1	7
Neurological Disease, Organismal Injury and Abnormalities	Epilepsy or neurodevelopmental disorder	9.38e-05	0.00173	ATP4B, BCL2L11, CHAMP1, CHD7, CLUH, CUX2, DTNA, GABRG3, MAPK8IP3, MED13L, NAA15, NALCN, NGFR, NPRL3, RASA1, SLC29A1, STAG2, TNRC6B	18
Auditory Disease, Developmental Disorder, Neurological Disease, Organismal Injury and Abnormalities	Congenital sensorineural hearing loss	0.000109	0.00198	ATP6V1B2, SERAC1, SLC26A4	3
Embryonic Development, Organismal Development	Development of body axis	0.000116	0.0021	ABR, AFF2, BCL2L11, CDH23, CHD7, CUX2, DCLK1, EDNRA, FAT4, FRZB, GABRG3, HLTF, JAG1, MAPK8IP3, NGFR, NPRL3, SESTD1, SLIT3, SMARCA1, SNAI1, STK38L, XRCC5	22
Developmental Disorder, Neurological Disease, Organismal Injury and Abnormalities	Congenital mental retardation	0.000116	0.0021	AFF2, CHD4, IARS1, MED13L, NALCN, RYR1, SLC29A1, SMARCA1	8
Neurological Disease, Organismal Injury and Abnormalities	Early-onset neurological disorder	0.000136	0.00241	AFF2, ATP6V1B2, CDH23, CHD4, CHD7, DCLK1, GABRG3, IARS1, MED13L, NALCN, NRROS, RYR1, SERAC1, SLC26A4, SLC29A1, SMARCA1, STAG2	17
Embryonic Development, Organismal Development	Development of head	0.000141	0.00249	ABR, AFF2, BCL2L11, CDH23, CHD7, CUX2, DCLK1, EDNRA, FAT4, FRZB, GABRG3, HLTF, JAG1, MAPK8IP3, NGFR, NPRL3, SLIT3, SMARCA1, SNAI1, STK38L, XRCC5	21
Molecular Transport	Transport of ion	0.000142	0.00249	ABCC3, ANXA6, ATP2A2, ATP4B, ATP6V1B2, CDH23, EDNRA, ITPR3, KCNH3, KCNJ15, NALCN, RYR1, SLC26A4	13
Auditory and Vestibular System Development and Function, Embryonic Development, Organ Development, Organismal Development, Tissue Development	Development of ear	0.000156	0.00272	ABR, BCL2L11, CDH23, CHD7, EDNRA, FRZB, JAG1	7
Connective Tissue Disorders, Inflammatory Disease, Organismal Injury and Abnormalities, Skeletal and Muscular Disorders	Rheumatic Disease	0.000157	0.00272	ACSL1, ADAMTS17, ATP4B, BCL2L11, CCR4, CDH23, COPB2, EDNRA, FRZB, GABRG3, HLTF, ITGA7, ITPR3, JAG1, KCNJ15, KIF5A, LVRN, NFATC2, NGFR, SLC29A1, TNRC6B	21
Cardiovascular Disease, Cardiovascular System Development and Function, Organismal Injury and Abnormalities, Tissue Morphology	Abnormal morphology of dorsal aorta	0.000161	0.00277	EDNRA, NGFR, RASA1, TEK	4
Nervous System Development and Function	Morphology of nervous system	0.00017	0.00292	ABR, ATP6V1B2, BCL2L11, CDH23, CUX2, DCLK1, DTNA, EDNRA, FLI1, FRZB, GAN, JAG1, KIF5A, MAPK8IP3, NFATC2, NGFR, RASA1, SHTN1, SLC26A4, STK38L	20
Cell-To-Cell Signaling and Interaction, Cellular Assembly and Organization, Tissue Development	Adhesion of cell-associated matrix	0.000187	0.00319	BCL2L11, FERMT2, JAG1, RASA1, TEK	5
Digestive System Development and Function	Development of gastrointestinal tract	0.000201	0.00343	BCL2L11, CHD7, EDNRA, FAT4, GABRG3, NGFR, NPRL3, SESTD1, SNAI1	9
Connective Tissue Development and Function, Connective Tissue Disorders, Organ Morphology, Organismal Development, Organismal Injury and Abnormalities, Skeletal and Muscular Disorders, Skeletal and Muscular System Development and Function, Tissue Development	Abnormal morphology of temporal bone	0.000211	0.00358	CHD7, EDNRA, NFATC2, SLC26A4	4
Tissue Morphology	Remodeling of blood vessel	0.000232	0.00389	ABR, CHD7, EDNRA, JAG1, TEK	5
Cardiovascular Disease, Organismal Injury and Abnormalities, Skeletal and Muscular Disorders	Fatal myocardial infarction	0.000241	0.00402	NGFR, SLC29A1	2
Cardiovascular Disease, Organismal Injury and Abnormalities	Stable coronary artery disease	0.000241	0.00402	SLC29A1, SLC5A2	2
Cardiovascular Disease, Organismal Injury and Abnormalities, Skeletal and Muscular Disorders	Nonfatal myocardial infarction	0.000252	0.00419	ATP4B, SLC29A1, SLC5A2	3
Connective Tissue Disorders, Hereditary Disorder, Organismal Injury and Abnormalities	Hereditary connective tissue disorder	0.000255	0.00421	CDH23, COL7A1, COPA, COPB2, EDNRA, FBN2, FRZB, LVRN, MLF1, NALCN, RASA1, RYR1, SLC29A1, STAG2	14
Nervous System Development and Function, Neurological Disease, Organismal Injury and Abnormalities	Abnormal morphology of central nervous system	0.000266	0.00435	ABR, ATP6V1B2, BCL2L11, CUX2, DCLK1, FLI1, FRZB, JAG1, MAPK8IP3, NFATC2, NGFR, RASA1	12
Infectious Diseases, Organismal Injury and Abnormalities	Viral Infection	0.00027	0.00438	ABLIM3, ACSL1, ANXA6, ATP2A2, ATP4B, ATP6V1B2, BCL2L11, CCR4, CLUH, COPA, COPB2, COPG1, DCLK1, DSG2, EDNRA, FLI1, GABRG3, IARS1, MYOM2, NGFR, PES1, PIK3R4, PRKCH, PRSS2, SEPTIN8, SESTD1, SLC29A1, SLC5A2, UBE2B, XRCC5	30
Developmental Disorder, Organismal Injury and Abnormalities	Dysgenesis	0.00028	0.00451	ADAMTS17, ATP2A2, BCL2L11, BMS1, CHD7, COL7A1, DCLK1, EDNRA, GREB1L, MYOG, NBAS, PRKCH, SLIT3, XRCC5	14
Developmental Disorder, Neurological Disease, Organismal Injury and Abnormalities	Neurodevelopmental disorder	0.000297	0.00473	ATP4B, CHAMP1, CHD7, CLUH, CUX2, MAPK8IP3, MED13L, NAA15, NALCN, RASA1, SLC29A1, STAG2, TNRC6B	13
Auditory and Vestibular System Development and Function, Auditory Disease, Organ Morphology, Organismal Development, Organismal Injury and Abnormalities	Abnormal morphology of ear	0.000335	0.00532	ABR, CDH23, CHD7, EDNRA, FAT4, SLC26A4	6
Developmental Disorder, Organismal Injury and Abnormalities	Global developmental delay	0.000349	0.00552	CHAMP1, CHD4, MED13L, NBAS, STAG2, TECPR2, TNRC6B, WAC	8
Auditory Disease, Hereditary Disorder, Neurological Disease, Organismal Injury and Abnormalities	Autosomal dominant syndromic hearing loss	0.000361	0.00569	ATP6V1B2, JAG1	2
Auditory and Vestibular System Development and Function, Embryonic Development, Organ Development, Organ Morphology, Organismal Development, Tissue Development	Morphogenesis of ear	0.000373	0.00585	ABR, CDH23, CHD7, EDNRA, FRZB	5
Cardiovascular Disease, Hereditary Disorder, Organismal Injury and Abnormalities	Familial cardiovascular disease	0.000379	0.00593	DSG2, DTNA, EDNRA, FAT4, FBN2, JAG1, MED13L, NFATC2, RASA1, SLC26A4, SLC5A2, TEK	12
Cardiovascular System Development and Function, Organismal Development	Morphogenesis of artery	0.000387	0.006	CHD7, EDNRA, JAG1, NPRL3	4
Molecular Transport	Transport of molecule	0.000399	0.00617	ABCC3, ACSL1, ANXA6, ATP2A2, ATP4B, ATP6V1B2, BCL2L11, CDH23, CTDSPL2, EDNRA, FBN2, ITPR3, KCNH3, KCNJ15, KIF5A, MAPK8IP3, NALCN, NGFR, RASA1, RYR1, SEPTIN2, SLC26A4, SLC29A1, SLC5A2, TEK, UNC13C	26
Cellular Function and Maintenance, Tissue Development	Organization of muscle cells	0.000409	0.00627	ATP2A2, DSG2, MYOM2, RYR1	4
Auditory Disease, Neurological Disease, Organismal Injury and Abnormalities	Vestibular disorder	0.000409	0.00627	ABR, CDH23, DTNA, SLC26A4	4
Neurological Disease, Organismal Injury and Abnormalities	Syndromic encephalopathy	0.000419	0.0064	ACSL1, AFF2, ATP6V1B2, CHAMP1, CHD4, GABRG3, IARS1, MED13L, NALCN, RYR1, SERAC1, SLC29A1, SMARCA1, STAG2	14
Organismal Injury and Abnormalities	Intracranial hemorrhage	0.000431	0.00654	EDNRA, FLI1, GABRG3, JAG1, NGFR, TEK	6
Cell Morphology, Nervous System Development and Function	Innervation	0.000431	0.00654	CHD7, FRZB, GAN, ITGA7, NFATC2, NGFR	6
Auditory Disease, Developmental Disorder, Hereditary Disorder, Neurological Disease, Organismal Injury and Abnormalities	Hereditary congenital syndromic hearing loss	0.000437	0.0066	ATP6V1B2, SERAC1, SLC26A4	3
Connective Tissue Disorders, Inflammatory Disease, Inflammatory Response, Organismal Injury and Abnormalities, Skeletal and Muscular Disorders	Inflammation of joint	0.000482	0.00722	ACSL1, ADAMTS17, ATP4B, BCL2L11, CCR4, COPB2, FRZB, GABRG3, HLTF, ITGA7, ITPR3, JAG1, KCNJ15, KIF5A, LVRN, NFATC2, NGFR, SLC29A1, TNRC6B	19
Cell Cycle, Cell Morphology	Formation of mitotic spindle	0.000497	0.00741	CHD4, DCLK1, FERMT2, RCC1, STAG2	5
Auditory and Vestibular System Development and Function, Auditory Disease, Organ Morphology, Organismal Development, Organismal Injury and Abnormalities	Lack of otoliths	0.000503	0.00745	ABR, SLC26A4	2
Auditory and Vestibular System Development and Function, Auditory Disease, Organ Morphology, Organismal Development, Organismal Injury and Abnormalities	Abnormal morphology of enlarged otoliths	0.000503	0.00745	ABR, SLC26A4	2
Auditory and Vestibular System Development and Function, Auditory Disease, Organ Morphology, Organismal Development, Organismal Injury and Abnormalities	Abnormal morphology of inner ear	0.000515	0.00759	ABR, CDH23, CHD7, FAT4, SLC26A4	5
Cardiovascular Disease, Organismal Injury and Abnormalities	Peripheral vascular disease	0.00053	0.00772	ATP4B, EDNRA, FBN2, FERMT2, GABRG3, JAG1, NGFR, PRKCH, SLC29A1, SLC5A2, SMARCA1, TEK	12
Cardiovascular System Development and Function, Embryonic Development, Organ Development, Organ Morphology, Organismal Development, Tissue Development	Morphogenesis of semilunar valve	0.00053	0.00772	JAG1, SLIT3, SNAI1	3
Cardiovascular System Development and Function, Organismal Development	Development of aorta	0.000531	0.00772	CHD7, EDNRA, JAG1, NPRL3	4
Cardiovascular System Development and Function, Embryonic Development, Organ Development, Organismal Development, Tissue Development	Formation of heart ventricle	0.00057	0.0082	GREB1L, JAG1, NPRL3, SLIT3, SNAI1	5
Developmental Disorder, Organismal Injury and Abnormalities	Aplasia or hypoplasia	0.000578	0.00829	ATP2A2, BCL2L11, BMS1, CHD7, COL7A1, DCLK1, EDNRA, GREB1L, MYOG, NBAS, PRKCH, SLIT3, XRCC5	13
Cardiovascular Disease, Organismal Injury and Abnormalities	Vascular malformation	0.000587	0.00836	EDNRA, MED13L, RASA1, TEK	4
Developmental Disorder, Hereditary Disorder, Neurological Disease, Organismal Injury and Abnormalities	Autosomal dominant mental retardation	0.000605	0.00858	ATP6V1B2, CHAMP1, CHD4, MED13L, NAA15, SMARCA1	6
Cardiovascular Disease, Neurological Disease, Organismal Injury and Abnormalities	Ischemic stroke	0.000651	0.00911	ATP4B, GABRG3, PRKCH, SLC29A1, SLC5A2	5
Organismal Injury and Abnormalities	Chest pain	0.000669	0.00929	ATP4B, SLC29A1	2
Molecular Transport	Transport of metal ion	0.000706	0.00973	ANXA6, ATP2A2, CDH23, EDNRA, ITPR3, KCNH3, KCNJ15, NALCN, RYR1	9
Developmental Disorder, Organismal Injury and Abnormalities	Aplasia	0.00071	0.00976	BCL2L11, BMS1, COL7A1, DCLK1, GREB1L, SLIT3, XRCC5	7
Developmental Disorder, Neurological Disease, Organismal Injury and Abnormalities	Congenital encephalopathy	0.000715	0.00979	AFF2, CDH23, CHD4, CHD7, DCLK1, IARS1, MED13L, NALCN, RYR1, SERAC1, SLC29A1, SMARCA1, STAG2	13
Hereditary Disorder, Organismal Injury and Abnormalities, Skeletal and Muscular Disorders	Autosomal dominant myopathy	0.000724	0.00989	DSG2, DTNA, JAG1, KIF5A, MYOG, RYR1, WASHC5	7
Hereditary Disorder, Neurological Disease, Organismal Injury and Abnormalities	Autosomal dominant encephalopathy	0.000803	0.0109	ATP6V1B2, CHAMP1, CHD4, KIF5A, MED13L, NAA15, NPRL3, SMARCA1, WASHC5	9
Endocrine System Disorders, Gastrointestinal Disease, Metabolic Disease, Organismal Injury and Abnormalities	Diabetes mellitus	0.000853	0.0114	ACSL1, ATP2A2, ATP4B, ATRNL1, BCL2L11, COL7A1, CUX2, DMBX1, DTNA, EDNRA, FERMT2, FLI1, GABRG3, IGF2BP2, ITPR3, JAG1, MYOM2, NGFR, SLC29A1, SLC5A2, SLIT3, TEK, UBE2B, WAC	24
Cardiovascular Disease, Organismal Injury and Abnormalities	Aortic coarctation	0.000857	0.0114	ATP2A2, JAG1	2
Cellular Function and Maintenance	Persistence of cells	0.000857	0.0114	BCL2L11, CHD4	2
Lipid Metabolism, Molecular Transport, Nucleic Acid Metabolism, Small Molecule Biochemistry	Quantity of long-chain acyl-coenzyme A	0.000857	0.0114	ACSL1, IGF2BP2	2
Developmental Disorder, Neurological Disease, Organismal Injury and Abnormalities, Psychological Disorders	Pervasive developmental disorder	0.00094	0.0124	GABRG3, MAPK8IP3, MED13L, NAA15, NALCN, SLC29A1, TNRC6B, WAC	8
Connective Tissue Disorders, Developmental Disorder, Organismal Injury and Abnormalities, Skeletal and Muscular Disorders	Arthrogryposis	0.000952	0.0125	FBN2, NALCN, RYR1	3
Lipid Metabolism, Small Molecule Biochemistry	Metabolism of ceramide	0.000952	0.0125	ACSL1, ALDH3A2, PLPP1	3
Cell Cycle	Cell cycle progression	0.000981	0.0128	BCL2L11, CHD4, CHD7, DAPK3, DCLK1, EDNRA, FERMT2, MLF1, MYOG, NFATC2, NGFR, PES1, PRKCH, RCC1, SMARCA1, SNAI1, STAG2, WASHC5, WDR5	19
Cellular Assembly and Organization, Cellular Function and Maintenance	Organization of cytoskeleton	0.00105	0.0137	ABLIM3, ABR, CFAP44, CHAMP1, COPB2, CUX2, DAPK3, DCLK1, EDNRA, GAN, KIF5A, LNX1, MAPK8IP3, NGFR, PRKCH, RCC1, RYR1, SEPTIN2, SHTN1, SLIT3, SNAI1, STK38L, TEK, WASHC5, WDR5	25
Cardiovascular Disease, Neurological Disease, Organismal Injury and Abnormalities	Cerebrovascular dysfunction	0.00106	0.0138	ATP4B, EDNRA, FBN2, GABRG3, JAG1, NGFR, PRKCH, SLC29A1, SLC5A2	9
Cardiovascular System Development and Function, Embryonic Development, Organ Development, Organismal Development, Tissue Development	Cardiogenesis	0.00108	0.014	ATP2A2, CHD4, CHD7, EDNRA, FAT4, GREB1L, JAG1, MYOM2, NPRL3, SLIT3, SNAI1, TEK	12
Developmental Disorder, Neurological Disease, Organismal Injury and Abnormalities, Psychological Disorders	Speech disorder	0.0011	0.0141	CHAMP1, GABRG3, STAG2, TNRC6B	4
Auditory Disease, Developmental Disorder, Organismal Injury and Abnormalities	Ear malformation	0.0011	0.0141	CDH23, GREB1L, SLC26A4	3
Connective Tissue Disorders, Inflammatory Disease, Inflammatory Response, Organismal Injury and Abnormalities, Skeletal and Muscular Disorders	Osteoarthritis	0.00113	0.0144	ADAMTS17, ATP4B, COPB2, FRZB, GABRG3, LVRN, NFATC2, SLC29A1	8
Hereditary Disorder, Neurological Disease, Organismal Injury and Abnormalities	Hereditary neuropathy	0.00113	0.0144	CDH23, GAN, JAG1, KIF5A, NBAS, NFATC2, SLC5A2, TECPR2, WASHC5	9
Connective Tissue Disorders, Organismal Injury and Abnormalities, Skeletal and Muscular Disorders	Curvature of spine	0.00114	0.0144	CHD7, FAT4, FLI1, ITGA7, MYOG, RYR1	6
Cellular Growth and Proliferation, Tissue Development	Proliferation of neural cells	0.00116	0.0146	CHD4, CUX2, DCLK1, HLTF, JAG1, NFATC2, NGFR, PRKCH, RASA1, SEPTIN2, SMARCA1, SNAI1, STK38L, TEK	14
Developmental Disorder, Neurological Disease, Organismal Injury and Abnormalities, Psychological Disorders	Behavioral deficit	0.00116	0.0146	ABR, DAPK3, DMBX1, NGFR, TNRC6B, WAC	6
Organismal Injury and Abnormalities, Renal and Urological Disease	Early stage kidney disease	0.00119	0.0149	ATRNL1, DTNA, FLI1, SLC5A2, SLIT3	5
Behavior	Circling behavior	0.00127	0.0157	ABR, CHD7, SLC26A4	3
Neurological Disease, Organismal Injury and Abnormalities	Hypokinesis	0.00127	0.0157	ATP2A2, MYOG, RYR1	3
Endocrine System Disorders, Gastrointestinal Disease, Metabolic Disease, Organismal Injury and Abnormalities	Non-insulin-dependent diabetes mellitus	0.00128	0.0158	ACSL1, ATP2A2, ATP4B, BCL2L11, EDNRA, IGF2BP2, MYOM2, SLC29A1, SLC5A2, UBE2B, WAC	11
Embryonic Development, Organismal Development	Morphogenesis of head	0.00131	0.0161	ABR, CDH23, CHD7, EDNRA, FRZB, JAG1, MAPK8IP3	7
Neurological Disease, Organismal Injury and Abnormalities	Seizure disorder	0.00131	0.0161	ATP6V1B2, BCL2L11, CDH23, CUX2, DTNA, GABRG3, GAN, KCNH3, KIF5A, NGFR, NPRL3, NRROS, SLC29A1	13
Cardiovascular Disease, Hereditary Disorder, Organismal Injury and Abnormalities	Familial heart disease	0.00134	0.0163	DSG2, DTNA, EDNRA, JAG1, MED13L, NFATC2, SLC26A4, SLC5A2	8
Cell Morphology, Cellular Movement, Nervous System Development and Function	Innervation of neurons	0.00134	0.0163	FRZB, GAN, NFATC2, NGFR	4
Skeletal and Muscular System Development and Function	Muscle contraction	0.00138	0.0167	ANXA6, ATP2A2, DAPK3, DTNA, EDNRA, MYOM2, RYR1	7
Auditory and Vestibular System Development and Function, Embryonic Development, Organ Development, Organ Morphology, Organismal Development, Tissue Development	Morphogenesis of inner ear	0.00145	0.0175	ABR, CDH23, CHD7, FRZB	4
Cellular Development, Cellular Growth and Proliferation, Nervous System Development and Function, Tissue Development	Growth of axons	0.0015	0.0181	DCLK1, NFATC2, NGFR, RASA1, SEPTIN2, STK38L	6
Embryonic Development, Tissue Morphology	Remodeling of vitelline vessel	0.00154	0.0186	JAG1, RASA1, TEK	3
Nervous System Development and Function	Mechanotransduction	0.00156	0.0186	CDH23, NGFR	2
Renal and Urological System Development and Function	Nephrogenesis	0.00156	0.0186	FAT4, JAG1	2
Cardiovascular Disease, Organismal Injury and Abnormalities	Abnormality of atrium	0.00156	0.0186	ATP2A2, DTNA, EDNRA, FAT4, GABRG3	5
Cellular Assembly and Organization, Cellular Function and Maintenance	Organization of cytoplasm	0.00167	0.0198	ABLIM3, ABR, CFAP44, CHAMP1, CLUH, COPB2, CUX2, DAPK3, DCLK1, EDNRA, GAN, KIF5A, LNX1, MAPK8IP3, NGFR, PRKCH, RCC1, RYR1, SEPTIN2, SHTN1, SLIT3, SNAI1, STK38L, TEK, WASHC5, WDR5	26
Embryonic Development, Hair and Skin Development and Function, Organ Development, Organismal Development, Tissue Development	Formation of skin	0.00169	0.0199	ALDH3A2, ATP2A2, BCL2L11, COL7A1, NGFR, PRKCH, RYR1, SNAI1, TEK	9
Auditory Disease, Hereditary Disorder, Neurological Disease, Organismal Injury and Abnormalities	Hereditary hearing loss	0.00169	0.0199	ATP6V1B2, CDH23, GREB1L, JAG1, SERAC1, SLC26A4	6
Metabolic Disease, Organismal Injury and Abnormalities	Glucose metabolism disorder	0.00173	0.0203	ACSL1, ATP2A2, ATP4B, ATRNL1, BCL2L11, COL7A1, CUX2, DMBX1, DTNA, EDNRA, FERMT2, FLI1, GABRG3, HLTF, IGF2BP2, ITPR3, JAG1, KDM3A, MYOM2, NGFR, SLC29A1, SLC5A2, SLIT3, TEK, UBE2B, WAC	26
Hematological System Development and Function, Hematopoiesis, Humoral Immune Response, Lymphoid Tissue Structure and Development, Tissue Morphology	Quantity of transitional B lymphocytes	0.00175	0.0204	BCL2L11, FLI1, ITPR3	3
Neurological Disease, Organismal Injury and Abnormalities	Early-onset encephalopathy	0.00176	0.0205	AFF2, CDH23, CHD4, CHD7, DCLK1, IARS1, MED13L, NALCN, NRROS, RYR1, SERAC1, SLC29A1, SMARCA1, STAG2	14
Gene Expression	Transcription	0.00183	0.0213	ABLIM3, AFF2, BRIP1, CHD4, CHD7, CUX2, DAPK3, DCLK1, DMBX1, FLI1, HLTF, JAG1, KDM3A, MAPK8IP3, MLF1, MYOG, NAA15, NFATC2, NGFR, RASA1, SLIT3, SMARCA1, SNAI1, STAG2, UBE2B, USF3, WAC, WDR5, XRCC5	29
Behavior	Bobbing	0.00183	0.0213	CHD7, SLC26A4	2
Developmental Disorder, Hereditary Disorder, Neurological Disease, Organismal Injury and Abnormalities	Familial neurodevelopmental disorder	0.00184	0.0213	ATP4B, CHD7, CLUH, MAPK8IP3, MED13L, NALCN, RASA1, SLC29A1, STAG2	9
Cardiovascular Disease, Developmental Disorder, Organismal Injury and Abnormalities	Congenital malformation of aorta	0.00185	0.0214	ATP2A2, EDNRA, JAG1	3
Organismal Injury and Abnormalities	Bleeding	0.00203	0.0231	ATP4B, EDNRA, FERMT2, FLI1, GABRG3, JAG1, NGFR, RASA1, SLC29A1, TEK	10
Cardiovascular Disease, Organismal Injury and Abnormalities	Carotid artery disease	0.00207	0.0235	EDNRA, FERMT2, GABRG3, SLC5A2	4
Cellular Development, Connective Tissue Development and Function, Tissue Development	Differentiation of bone cells	0.00218	0.0247	ATP2A2, EDNRA, FBN2, FERMT2, FRZB, JAG1, NFATC2, SNAI1, WDR5	9
Cellular Assembly and Organization, Cellular Function and Maintenance	Stabilization of microtubules	0.00221	0.0249	COPB2, DCLK1, GAN, KIF5A	4
Auditory and Vestibular System Development and Function, Embryonic Development, Organ Development, Organismal Development, Tissue Development	Development of inner ear	0.00231	0.0259	ABR, CDH23, CHD7, FRZB, JAG1	5
Cellular Development, Connective Tissue Development and Function, Skeletal and Muscular System Development and Function, Tissue Development	Differentiation of osteoblasts	0.00235	0.0262	EDNRA, FBN2, FERMT2, FRZB, JAG1, SNAI1, WDR5	7
Connective Tissue Disorders, Developmental Disorder, Organismal Injury and Abnormalities, Skeletal and Muscular Disorders	Kyphosis	0.00236	0.0263	FAT4, ITGA7, MYOG, RYR1	4
Auditory Disease, Hereditary Disorder, Neurological Disease, Organismal Injury and Abnormalities	Hereditary sensorineural hearing loss	0.00244	0.0266	ATP6V1B2, CDH23, SERAC1, SLC26A4	4
Lipid Metabolism, Small Molecule Biochemistry	Catabolism of ceramide	0.00245	0.0266	ACSL1, ALDH3A2	2
Cell Death and Survival, Hematological System Development and Function, Organismal Injury and Abnormalities	Survival of pro-B lymphocytes	0.00245	0.0266	BCL2L11, CHD4	2
Connective Tissue Disorders, Developmental Disorder, Hereditary Disorder, Organismal Injury and Abnormalities, Skeletal and Muscular Disorders	Distal arthrogryposis	0.00245	0.0266	FBN2, RYR1	2
Nervous System Development and Function	Growth of dorsal root ganglion	0.00245	0.0266	NGFR, SLIT3	2
Cell-To-Cell Signaling and Interaction, Cellular Compromise, Hair and Skin Development and Function	Stress response of epithelial cell lines	0.00245	0.0266	ALDH3A2, COPA	2
Cellular Function and Maintenance, Molecular Transport	Efflux of anion	0.00245	0.0266	ABCC3, SLC26A4	2
Cardiovascular Disease, Neurological Disease, Organismal Injury and Abnormalities	Nonfatal stroke	0.00245	0.0266	ATP4B, SLC5A2	2
Cellular Function and Maintenance	Cellular homeostasis	0.00256	0.0276	ABCC3, ACSL1, ANXA6, ATP2A2, ATP6V1B2, BCL2L11, CHD4, CHD7, CLUH, DAPK3, EDNRA, FBN2, FLI1, IGF2BP2, ITPR3, JAG1, NFATC2, NGFR, PIK3R4, PRKCH, RYR1, SLC26A4, SNAI1, TEK, WAC, XRCC5	26
Organismal Injury and Abnormalities, Tissue Morphology	Degeneration of epithelial tissue	0.00258	0.0276	NGFR, SLC26A4, XRCC5	3
Cell Signaling, Molecular Transport, Vitamin and Mineral Metabolism	Concentration of Ca2+	0.0026	0.0276	ANXA6, ATP2A2, ITPR3, NGFR, RYR1	5
Developmental Disorder, Embryonic Development, Organismal Development, Organismal Injury and Abnormalities, Tissue Morphology	Abnormal morphology of embryonic tissue	0.0026	0.0276	EDNRA, FERMT2, JAG1, MAPK8IP3, MYOG, PES1, RASA1, SESTD1, SLC26A4, SNAI1, TEK	11
Cell Death and Survival	Cell viability of tumor cell lines	0.0026	0.0276	ABCC3, BCL2L11, BRIP1, COPA, COPB2, DAPK3, FERMT2, FLI1, HLTF, ITPR3, JAG1, KIF5A, NGFR, PES1, PLPP1, PRKCH, RASA1, TEK	18
Lymphoid Tissue Structure and Development, Tissue Morphology	Quantity of lymphatic system cells	0.00273	0.0289	BCL2L11, CCR4, CHD7, FLI1, IGF2BP2, ITPR3, JAG1, LNX1, MLF1, NFATC2, NGFR, PRKCH, SLC29A1, TEK, XRCC5	15
Hereditary Disorder, Organismal Injury and Abnormalities, Psychological Disorders	Familial psychiatric disease	0.00275	0.0291	ATP2A2, ATP6V1B2, CDH23, DCLK1, DTNA, GABRG3, KDM3A, KIF5A, MLF1, MYOM2, RYR1, SLIT3, STAG2, TECPR2, TNRC6B, WAC, WASHC5	17
Cardiovascular Disease, Cardiovascular System Development and Function, Organismal Injury and Abnormalities, Tissue Morphology	Varicose vein	0.00279	0.0293	ATP4B, TEK	2
Auditory and Vestibular System Development and Function, Auditory Disease, Neurological Disease, Organ Morphology, Organismal Development, Organismal Injury and Abnormalities	Abnormal morphology of saccule	0.00279	0.0293	ABR, SLC26A4	2
Cardiovascular System Development and Function	Morphology of vessel	0.00283	0.0297	ATP4B, EDNRA, FBN2, ITGA7, JAG1, NGFR, RASA1, TEK	8
Hereditary Disorder, Neurological Disease, Organismal Injury and Abnormalities	Hereditary polyneuropathy	0.00285	0.0298	GAN, JAG1, KIF5A, SLC5A2, TECPR2, WASHC5	6
Dermatological Diseases and Conditions, Organismal Injury and Abnormalities, Skeletal and Muscular Disorders	Nail disease	0.003	0.0311	ATP2A2, ATP6V1B2, COL7A1	3
Cell Death and Survival	Cell viability of lymphoma cell lines	0.00303	0.0313	BCL2L11, BRIP1, ITPR3, PRKCH	4
Hereditary Disorder, Organismal Injury and Abnormalities, Skeletal and Muscular Disorders	Hereditary myopathy	0.00303	0.0313	DSG2, DTNA, GAN, ITGA7, JAG1, KIF5A, MLF1, MYOG, NFATC2, RYR1, SERAC1, SLC5A2, TECPR2, WASHC5	14
Embryonic Development, Organ Development, Organismal Development, Skeletal and Muscular System Development and Function, Tissue Development	Formation of muscle	0.0031	0.0319	CHD4, JAG1, MYOG, MYOM2, NFATC2, NPRL3, RYR1, SLIT3, TEK	9
Behavior, Nervous System Development and Function	Short-term memory	0.00315	0.032	CUX2, KCNH3, NGFR	3
Behavior	Abnormal initiation of locomotion	0.00315	0.032	ATP2A2, GAN, NFATC2	3
Cell-mediated Immune Response, Cellular Development, Cellular Function and Maintenance, Cellular Growth and Proliferation, Embryonic Development, Hematological System Development and Function, Hematopoiesis, Lymphoid Tissue Structure and Development, Organ Development, Organismal Development, Tissue Development	Development of double-negative T lymphocyte	0.00316	0.032	BCL2L11, FLI1	2
Developmental Disorder, Hereditary Disorder, Neurological Disease, Organismal Injury and Abnormalities, Psychological Disorders	Familial behavioral deficit	0.00316	0.032	TNRC6B, WAC	2
Cell Signaling, Small Molecule Biochemistry, Vitamin and Mineral Metabolism	Oscillation of Ca2+	0.00331	0.0334	ATP2A2, ITPR3, RYR1	3
Cardiovascular Disease, Neurological Disease, Organismal Injury and Abnormalities	Stroke	0.00334	0.0337	ATP4B, GABRG3, JAG1, NGFR, PRKCH, SLC29A1, SLC5A2	7
Cellular Movement, Nervous System Development and Function	Guidance of axons	0.00338	0.0338	DCLK1, EDNRA, MAPK8IP3, NGFR, SLIT3	5
Cardiovascular System Development and Function, Embryonic Development, Organ Development, Organismal Development, Tissue Development	Development of heart septum	0.00351	0.0338	CHD7, JAG1, NPRL3, SLIT3	4
Cardiovascular System Development and Function, Tissue Morphology	Morphology of artery	0.00352	0.0338	EDNRA, ITGA7, NGFR, RASA1, TEK	5
Organismal Injury and Abnormalities, Respiratory Disease	Respiratory failure	0.00352	0.0338	COPA, GABRG3, MAPK8IP3, MYOG, RYR1	5
Cell-To-Cell Signaling and Interaction, Cellular Compromise, Renal and Urological System Development and Function	Stress response of kidney cell lines	0.00354	0.0338	ALDH3A2, COPA	2
Neurological Disease, Organismal Injury and Abnormalities	Lack of spontaneous movement	0.00354	0.0338	MYOG, RYR1	2
Cell Death and Survival, Organismal Injury and Abnormalities	Cell death of macrophage cancer cell lines	0.00363	0.0338	BCL2L11, PRKCH, TEK	3
Gastrointestinal Disease, Inflammatory Disease, Organismal Injury and Abnormalities	Crohn disease	0.00368	0.0338	ACSL1, ATP4B, BCL2L11, CCR4, GABRG3, SLC29A1, TRABD2B	7
Hematological System Development and Function, Lymphoid Tissue Structure and Development, Tissue Morphology	Quantity of lymphocytes	0.00371	0.0338	BCL2L11, CCR4, CHD7, FLI1, IGF2BP2, ITPR3, JAG1, LNX1, MLF1, NFATC2, NGFR, PRKCH, TEK, XRCC5	14
Cell Morphology, Cellular Movement, Nervous System Development and Function	Innervation of sensory neurons	0.0038	0.0338	FRZB, NFATC2, NGFR	3
Cardiovascular Disease, Hereditary Disorder, Organismal Injury and Abnormalities	Familial vascular disease	0.00393	0.0338	EDNRA, FBN2, JAG1, MED13L, RASA1, TEK	6
Auditory Disease, Neurological Disease, Organismal Injury and Abnormalities	Ménière disease	0.00394	0.0338	CDH23, DTNA	2
Endocrine System Disorders, Gastrointestinal Disease, Metabolic Disease, Organismal Injury and Abnormalities	Diabetic complication	0.00397	0.0338	ATRNL1, COL7A1, DTNA, EDNRA, FERMT2, FLI1, JAG1, SLC5A2, SLIT3, TEK	10
Endocrine System Disorders, Gastrointestinal Disease, Metabolic Disease, Organismal Injury and Abnormalities, Renal and Urological Disease	Early stage diabetic nephropathy	0.00414	0.0338	ATRNL1, DTNA, FLI1, SLIT3	4
Neurological Disease, Organismal Injury and Abnormalities, Skeletal and Muscular Disorders	Muscle spasm	0.00415	0.0338	GABRG3, GAN, NGFR	3
Developmental Disorder, Hereditary Disorder, Neurological Disease, Organismal Injury and Abnormalities	Familial syndromic intellectual disability	0.00425	0.0338	AFF2, CHD4, IARS1, SLC29A1, SMARCA1, STAG2	6
Connective Tissue Disorders, Organismal Injury and Abnormalities, Skeletal and Muscular Disorders	Non-traumatic arthropathy	0.00427	0.0338	ACSL1, ADAMTS17, ATP4B, CCR4, COPB2, FRZB, GABRG3, ITPR3, KCNJ15, KIF5A, LVRN, NFATC2, NGFR, SLC29A1, TNRC6B	15
Cardiovascular System Development and Function, Organismal Development	Development of artery	0.00431	0.0338	CHD7, EDNRA, JAG1, NGFR, NPRL3	5
Cardiovascular Disease, Organismal Injury and Abnormalities	Isolated heart disease	0.00437	0.0338	DSG2, DTNA	2
Gastrointestinal Disease, Hepatic System Disease, Organismal Injury and Abnormalities	Jaundice	0.00437	0.0338	ABCC3, JAG1	2
Auditory Disease, Organismal Injury and Abnormalities	Abnormality of cochlea	0.00437	0.0338	CDH23, FAT4, NGFR, SLC26A4	4
Cardiovascular Disease, Cell Death and Survival, Organismal Injury and Abnormalities	Myocardial necrosis	0.00452	0.0338	ATP4B, GABRG3, SLC29A1	3
Cell Signaling, Molecular Transport, Vitamin and Mineral Metabolism	Transmembrane transport of Ca2+	0.00452	0.0338	ATP2A2, EDNRA, NALCN	3
Gene Expression	Expression of RNA	0.00463	0.0338	ABLIM3, AFF2, BRIP1, CHD4, CHD7, CUX2, DAPK3, DCLK1, DMBX1, FLI1, HLTF, IGF2BP2, JAG1, KDM3A, MAPK8IP3, MLF1, MYOG, NAA15, NFATC2, NGFR, RASA1, SLIT3, SMARCA1, SNAI1, STAG2, USF3, WAC, WDR5, XRCC5	29
Auditory Disease, Neurological Disease, Organismal Injury and Abnormalities	Sensorineural hearing loss	0.00466	0.0338	ATP6V1B2, CDH23, NGFR, SERAC1, SLC26A4	5
Cell-To-Cell Signaling and Interaction, Cellular Compromise, Embryonic Development	Stress response of embryonic cell lines	0.00481	0.0338	ALDH3A2, COPA	2
Gene Expression	Transcription of RNA	0.00482	0.0338	ABLIM3, BRIP1, CHD4, CHD7, CUX2, DAPK3, DCLK1, DMBX1, FLI1, HLTF, JAG1, KDM3A, MLF1, MYOG, NAA15, NFATC2, RASA1, SMARCA1, SNAI1, STAG2, USF3, WAC, WDR5, XRCC5	24
Cellular Assembly and Organization, Cellular Function and Maintenance	Microtubule dynamics	0.00482	0.0338	ABLIM3, CFAP44, CHAMP1, COPB2, CUX2, DCLK1, EDNRA, GAN, KIF5A, LNX1, MAPK8IP3, NGFR, PRKCH, RYR1, SEPTIN2, SHTN1, SLIT3, SNAI1, STK38L, WASHC5, WDR5	21
Cell Morphology	Morphology of clathrin-coated structures	0.0049	0.0338	ATP6V1B2, MAK16, SMARCA1	3
		IPA snpEff Moderate and High Impact Variants
Categories	Diseases or Functions Annotation	p-value	B-H p-value	Molecules	Number of Molecules
Developmental Disorder, Hereditary Disorder, Organismal Injury and Abnormalities	Familial congenital malformation	7.65e-08	2.29e-06	ABCC3, ACSL1, ADAMTS17, AFF2, ALDH3A2, ATP6V1B2, BICRA, BLNK, BMS1, CDH23, CHD4, CHD7, CLUH, COL7A1, COPB2, EDNRA, FAT4, FBN2, FLI1, GABRG3, GREB1L, GRIP2, IARS1, ITGA7, JAG1, KMT2A, MAPRE2, MED13L, MYOG, NALCN, NPIPA5 (includes others), PIGS, RASA1, RASA2, RYR1, SERAC1, SLC26A4, SLC29A1, SMARCA1, STAG2, TSEN2, VCAN, WAC, WASHC5, XRCC5	45
Hereditary Disorder, Neurological Disease, Organismal Injury and Abnormalities	Familial neurological disorder	1.02e-07	2.96e-06	ACSL1, AFF2, ANK3, ATP2A1, ATP4B, ATP6V1B2, BICRA, CDH23, CHAMP1, CHD4, CHD7, CLUH, DCLK1, DNAJC13, DTNA, GABRG3, GAN, GREB1L, IARS1, JAG1, KDM3A, KIF5A, KMT2A, MAPK8IP3, MED13L, MLF1, MYH9, MYOM2, NAA15, NALCN, NBAS, NFATC2, NPIPA5 (includes others), NPRL3, NRROS, PIGS, PRKRA, RASA1, RASA2, RYR1, SERAC1, SLC26A4, SLC29A1, SLIT3, SMARCA1, STAG2, TECPR2, TLK2, TNRC6B, TSEN2, VCAN, WAC, WASHC5	53
Developmental Disorder, Organismal Injury and Abnormalities	Autism or intellectual disability	1.49e-06	3.8e-05	AFF2, ANK3, ATP6V1B2, BICRA, CHAMP1, CHD4, DSG2, FBN2, GABRG3, GAN, IARS1, KMT2A, MAPK8IP3, MED13L, NAA15, NALCN, NBPF10 (includes others), NPRL3, PRKRA, RYR1, SLC29A1, SMARCA1, STAG2, TECPR2, TLK2	25
Developmental Disorder, Hereditary Disorder, Neurological Disease, Organismal Injury and Abnormalities	Familial mental retardation	1.55e-06	3.93e-05	AFF2, ANK3, ATP6V1B2, BICRA, CHAMP1, CHD4, IARS1, KMT2A, MED13L, NAA15, NALCN, PRKRA, RYR1, SLC29A1, SMARCA1, STAG2, TECPR2, TLK2	18
Developmental Disorder, Organismal Injury and Abnormalities	Autism spectrum disorder or intellectual disability	1.84e-06	4.59e-05	AFF2, ANK3, ATP6V1B2, BICRA, CHAMP1, CHD4, DSG2, FBN2, GABRG3, GAN, IARS1, KMT2A, MAPK8IP3, MED13L, NAA15, NALCN, NBPF10 (includes others), NPRL3, PRKRA, RYR1, SLC29A1, SMARCA1, STAG2, TECPR2, TLK2, TNRC6B, WAC	27
Developmental Disorder, Neurological Disease, Organismal Injury and Abnormalities	Mental retardation	1.84e-06	4.59e-05	AFF2, ANK3, ATP6V1B2, BICRA, CHAMP1, CHD4, DSG2, FBN2, GABRG3, GAN, IARS1, KMT2A, MED13L, NAA15, NALCN, NBPF10 (includes others), NPRL3, PRKRA, RYR1, SLC29A1, SMARCA1, STAG2, TECPR2, TLK2	24
Developmental Disorder, Organismal Injury and Abnormalities	Syndromic developmental disorder with congenital malformation	4.74e-06	0.00011	AFF2, BICRA, CHD4, KMT2A, MED13L, NALCN, RYR1, SLC29A1, SMARCA1, WAC	10
Neurological Disease, Organismal Injury and Abnormalities	Cognitive impairment	6.61e-06	0.000151	AFF2, ANK3, ATP6V1B2, BICRA, CHAMP1, CHD4, DNAJC13, DSG2, FBN2, GABRG3, GAN, IARS1, KCNH3, KMT2A, MED13L, NAA15, NALCN, NBPF10 (includes others), NGFR, NPRL3, PRKRA, RYR1, SLC29A1, SMARCA1, STAG2, TECPR2, TLK2, UNC13C	28
Developmental Disorder, Neurological Disease, Organismal Injury and Abnormalities	Syndromic mental retardation	1.39e-05	0.000307	AFF2, ATP6V1B2, BICRA, CHAMP1, CHD4, IARS1, KMT2A, MED13L, NALCN, RYR1, SLC29A1, SMARCA1, STAG2	13
Developmental Disorder, Neurological Disease, Organismal Injury and Abnormalities	Congenital neurological disorder	1.44e-05	0.000315	AFF2, ATP6V1B2, BICRA, CDH23, CHD4, CHD7, CLUH, DCLK1, GABRG3, IARS1, KMT2A, MED13L, NALCN, NPIPA5 (includes others), PIGS, RASA1, RASA2, RYR1, SERAC1, SESTD1, SLC26A4, SLC29A1, SMARCA1, STAG2, TSEN2, WAC	26
Developmental Disorder, Neurological Disease, Organismal Injury and Abnormalities	Neurodevelopmental disorder	1.84e-05	0.0004	ATP4B, CHAMP1, CHD7, CLUH, CUX2, DDX10, KMT2A, MAPK8IP3, MED13L, NAA15, NALCN, PIGS, RASA1, RASA2, SF1, SLC29A1, STAG2, TLK2, TNRC6B	19
Hereditary Disorder, Neurological Disease, Organismal Injury and Abnormalities	Familial central nervous system disease	2.19e-05	0.000474	ACSL1, AFF2, ANK3, ATP2A1, ATP6V1B2, BICRA, CDH23, CHAMP1, CHD4, CHD7, DCLK1, DNAJC13, DTNA, GABRG3, IARS1, KDM3A, KIF5A, KMT2A, MAPK8IP3, MED13L, MLF1, MYOM2, NAA15, NALCN, NBAS, NFATC2, NPRL3, NRROS, PIGS, PRKRA, RYR1, SERAC1, SLC29A1, SLIT3, SMARCA1, STAG2, TECPR2, TLK2, TSEN2, VCAN, WASHC5	41
Organismal Development, Organismal Injury and Abnormalities	Abnormal morphology of head	2.2e-05	0.000474	ABR, ANK3, ATP6V1B2, BCL2L11, BRIP1, CDH23, CFH, CHD7, CUX2, DCLK1, EDNRA, FAT4, JAG1, MAPK8IP3, MED13L, NALCN, NFATC2, NGFR, PRKCH, PRKRA, RASA1, SLC26A4, SNAI1, STAG2, STK38L, WAC, XRCC5	27
Developmental Disorder, Neurological Disease, Organismal Injury and Abnormalities	Intellectual disability and congenital malformations	2.34e-05	0.000504	AFF2, BICRA, CHD4, KMT2A, MED13L, NALCN, RYR1, SLC29A1, SMARCA1	9
Developmental Disorder, Hereditary Disorder, Neurological Disease, Organismal Injury and Abnormalities	Autosomal dominant mental retardation	2.63e-05	0.000557	ATP6V1B2, BICRA, CHAMP1, CHD4, KMT2A, MED13L, NAA15, SMARCA1, TLK2	9
Cardiovascular System Development and Function, Organismal Development	Morphogenesis of blood vessel	2.73e-05	0.000571	CHD7, DSG2, EDNRA, ITGA7, JAG1, NPRL3, RASA1	7
Auditory Disease, Hereditary Disorder, Neurological Disease, Organismal Injury and Abnormalities	Familial syndromic hearing impairment	4.15e-05	0.000852	ATP6V1B2, CDH23, JAG1, SERAC1, SLC26A4	5
Neurological Disease, Organismal Injury and Abnormalities	Epilepsy or neurodevelopmental disorder	4.84e-05	0.00099	ATP4B, BCL2L11, CHAMP1, CHD7, CLUH, CUX2, DDX10, DTNA, GABRG3, KMT2A, MAPK8IP3, MED13L, NAA15, NALCN, NGFR, NPRL3, PIGS, RASA1, RASA2, SF1, SLC29A1, STAG2, TLK2, TNRC6B	24
Developmental Disorder, Organismal Injury and Abnormalities	Global developmental delay	6.1e-05	0.00122	ANK3, CHAMP1, CHD4, MED13L, NBAS, NBPF10 (includes others), PIGS, STAG2, TECPR2, TNRC6B, WAC	11
Cell-To-Cell Signaling and Interaction, Tissue Development	Binding of extracellular matrix	6.2e-05	0.00124	BCL2L11, FERMT2, JAG1, RASA1, TEK, THBS2, VCAN	7
Developmental Disorder, Neurological Disease, Organismal Injury and Abnormalities	Congenital mental retardation	7.66e-05	0.0015	AFF2, BICRA, CHD4, IARS1, KMT2A, MED13L, NALCN, RYR1, SLC29A1, SMARCA1	10
Hereditary Disorder, Neurological Disease, Organismal Injury and Abnormalities	Autosomal dominant encephalopathy	8.56e-05	0.00167	ATP6V1B2, BICRA, CHAMP1, CHD4, DNAJC13, KIF5A, KMT2A, MED13L, NAA15, NPRL3, SMARCA1, TLK2, WASHC5	13
Cell Cycle, Cell Morphology	Assembly of spindle apparatus	8.57e-05	0.00167	CHD4, DCLK1, FERMT2, HAUS3, RCC1, STAG2, WASHC5	7
Cardiovascular System Development and Function	Morphogenesis of cardiovascular system	9.55e-05	0.00185	CHD7, DSG2, EDNRA, FAT4, ITGA7, JAG1, NPRL3, RASA1, RYR1, SLIT3, SNAI1	11
Connective Tissue Disorders, Hereditary Disorder, Organismal Injury and Abnormalities, Skeletal and Muscular Disorders	Familial arthropathy	0.000127	0.00244	CDH23, EDNRA, FBN2, FRZB, LVRN, NALCN, RYR1	7
Organismal Injury and Abnormalities	Non-malignant disorder	0.000139	0.00267	ACSL1, ANK3, ATP2A1, ATP4B, ATP6V1B2, ATRNL1, BCL2L11, BRIP1, CDH23, CFH, CLUH, COL7A1, DCLK1, DMBX1, EDNRA, EVL, FAT4, FERMT2, GABRG3, HAUS3, ITGA7, JAG1, KIR2DL1/KIR2DL3, KMT2A, MED13L, MYH9, NALCN, NBPF10 (includes others), PLPP1, PRKCH, SLC26A4, SLC29A1, SLIT3, SNAI1, STAG2, TECPR2, TEK, THBS2, UBE2B, VCAN, WAC	41
Neurological Disease, Organismal Injury and Abnormalities	Early-onset neurological disorder	0.00014	0.00268	AFF2, ANK3, ATP6V1B2, BICRA, CDH23, CHD4, CHD7, DCLK1, GABRG3, IARS1, KMT2A, MED13L, NALCN, NRROS, PIGS, RYR1, SERAC1, SLC26A4, SLC29A1, SMARCA1, STAG2, TSEN2	22
Cell-To-Cell Signaling and Interaction, Cellular Assembly and Organization, Tissue Development	Binding of cell-associated matrix	0.000148	0.00282	BCL2L11, FERMT2, JAG1, RASA1, TEK, THBS2	6
Organismal Injury and Abnormalities, Organismal Survival	Organismal death	0.000152	0.00287	ABR, ANK3, ATP2A1, ATP4B, BCL2L11, BLNK, BRIP1, CCR4, CFH, CHD4, CLUH, COL7A1, CUX2, DMBX1, DSG2, EDNRA, FAT4, FBN2, FERMT2, FLI1, GAN, HLTF, IGF2BP2, INPP4B, ITGA7, ITPR3, JAG1, KIF5A, KMT2A, MAPK8IP3, MYH9, MYOG, NALCN, NGFR, NPC2, PES1, PIK3R4, PRKCH, PRKRA, RASA1, RIOK1, RYR1, SESTD1, SLC29A1, SNAI1, TEK, THBS2, UBE2B, VCAN, WAC, WASHC5, WDR5, XRCC5	53
Auditory Disease, Organismal Injury and Abnormalities	Abnormality of ear	0.000155	0.00289	ABR, CDH23, CHD7, DTNA, EDNRA, FAT4, NGFR, PRKRA, SLC26A4	9
Small Molecule Biochemistry	Metabolism of formaldehyde	0.000163	0.00304	ALDH3A2, KDM3A	2
Cell Death and Survival, Hematological System Development and Function, Organismal Injury and Abnormalities	Survival of pro-B lymphocytes	0.000171	0.00315	BCL2L11, BLNK, CHD4	3
Nervous System Development and Function	Growth of dorsal root ganglion	0.000171	0.00315	NGFR, SLIT3, VCAN	3
Molecular Transport	Transport of inorganic cation	0.000171	0.00315	ANK3, ANXA6, ATP2A1, ATP4B, ATP6V1B2, CDH23, EDNRA, ITPR3, KCNH3, KCNJ15, NALCN, RYR1, STEAP3	13
Cardiovascular Disease, Neurological Disease, Organismal Injury and Abnormalities	Intracranial aneurysm	0.000209	0.00378	EDNRA, FBN2, SLC29A1	3
Connective Tissue Disorders, Hereditary Disorder, Organismal Injury and Abnormalities	Hereditary connective tissue disorder	0.000251	0.00448	CDH23, CFH, COL7A1, COPA, COPB2, EDNRA, FBN2, FRZB, LVRN, MLF1, NALCN, RASA1, RASA2, RYR1, SLC29A1, STAG2, THBS2, VCAN	18
Cell-To-Cell Signaling and Interaction	Binding of connective tissue cells	0.000253	0.0045	COL7A1, EVL, FERMT2, JAG1, MYH9, RASA1, THBS2, VCAN	8
Embryonic Development, Organismal Development	Development of body axis	0.000275	0.00485	ABR, ADAM18, AFF2, ANK3, BCL2L11, CDH23, CFH, CHD7, CUX2, DCLK1, EDNRA, FAT4, FRZB, GABRG3, HLTF, JAG1, KMT2A, MAPK8IP3, NGFR, NPRL3, PRKRA, SESTD1, SLIT3, SMARCA1, SNAI1, STK38L, THBS2, XRCC5	28
Cell-To-Cell Signaling and Interaction, Tissue Development	Adhesion of extracellular matrix	0.000303	0.00528	BCL2L11, FERMT2, JAG1, RASA1, TEK, VCAN	6
Auditory and Vestibular System Development and Function, Embryonic Development, Organ Development, Organ Morphology, Organismal Development, Tissue Development	Morphogenesis of ear	0.000316	0.0055	ABR, CDH23, CHD7, EDNRA, FRZB, PRKRA	6
Cardiovascular Disease, Developmental Disorder, Organismal Injury and Abnormalities	Congenital anomaly of cardiovascular system	0.000339	0.00585	CHD4, CHD7, DNAH6, DTNA, EDNRA, FAT4, JAG1, MED13L, MYH9, RASA1, UBE2B, WDR5	12
Auditory and Vestibular System Development and Function, Embryonic Development, Organ Development, Organismal Development, Tissue Development	Development of ear	0.000341	0.00586	ABR, BCL2L11, CDH23, CHD7, EDNRA, FRZB, JAG1, PRKRA	8
Molecular Transport	Transport of divalent cations	0.000351	0.00601	ANXA6, ATP2A1, CDH23, EDNRA, ITPR3, NALCN, RYR1, STEAP3	8
Auditory Disease, Developmental Disorder, Neurological Disease, Organismal Injury and Abnormalities	Congenital sensorineural hearing loss	0.000356	0.00607	ATP6V1B2, SERAC1, SLC26A4	3
Nervous System Development and Function, Neurological Disease, Organismal Injury and Abnormalities	Abnormal morphology of nervous system	0.000393	0.00666	ABR, ANK3, ATP6V1B2, BCL2L11, CDH23, CFH, CUX2, DCLK1, DTNA, EDNRA, FLI1, FRZB, GAN, JAG1, KIF5A, MAPK8IP3, NFATC2, NGFR, RASA1, SLC26A4, STK38L, VCAN	22
Cell Cycle, Cell Morphology	Formation of mitotic spindle	0.000443	0.00743	CHD4, DCLK1, FERMT2, HAUS3, RCC1, STAG2	6
Cell Signaling, Molecular Transport, Vitamin and Mineral Metabolism	Transport of Ca2+	0.000459	0.00766	ANXA6, ATP2A1, CDH23, EDNRA, ITPR3, NALCN, RYR1	7
Cardiovascular Disease, Neurological Disease, Organismal Injury and Abnormalities	Cerebrovascular dysfunction	0.000475	0.0079	ATP4B, CFH, DNAJC13, EDNRA, FBN2, GABRG3, JAG1, NGFR, PRKCH, SLC29A1, THBS2, VCAN	12
Auditory and Vestibular System Development and Function, Auditory Disease, Organ Morphology, Organismal Development, Organismal Injury and Abnormalities	Abnormal morphology of ear	0.00049	0.00812	ABR, CDH23, CHD7, EDNRA, FAT4, PRKRA, SLC26A4	7
Carbohydrate Metabolism	Accumulation of carbohydrate	0.000522	0.00853	ABCC3, EDNRA, INPP4B, MYH9, PIK3R4, SHTN1, VCAN	7
Cardiovascular Disease, Organismal Injury and Abnormalities, Skeletal and Muscular Disorders	Fatal myocardial infarction	0.000539	0.00872	NGFR, SLC29A1	2
Developmental Disorder, Hereditary Disorder, Organismal Injury and Abnormalities	Wiedemann-Steiner syndrome	0.000539	0.00872	CHD7, KMT2A	2
Organismal Injury and Abnormalities, Organismal Survival	Neonatal death	0.000569	0.00911	ABR, ATP2A1, CLUH, FAT4, HLTF, KIF5A, MAPK8IP3, MYOG, NALCN, NGFR, RYR1, SESTD1, SNAI1	13
Embryonic Development, Organismal Development	Development of head	0.000575	0.00916	ABR, ADAM18, AFF2, ANK3, BCL2L11, CDH23, CFH, CHD7, CUX2, DCLK1, EDNRA, FAT4, FRZB, GABRG3, HLTF, JAG1, MAPK8IP3, NGFR, NPRL3, PRKRA, SLIT3, SMARCA1, SNAI1, STK38L, THBS2, XRCC5	26
Developmental Disorder, Neurological Disease, Organismal Injury and Abnormalities	Congenital encephalopathy	0.000576	0.00916	AFF2, BICRA, CDH23, CHD4, CHD7, DCLK1, IARS1, KMT2A, MED13L, NALCN, PIGS, RYR1, SERAC1, SLC29A1, SMARCA1, STAG2, TSEN2	17
Dermatological Diseases and Conditions, Hematological Disease, Immunological Disease, Organismal Injury and Abnormalities	Lymphoproliferative disorder of the skin	0.000643	0.0102	ABCA13, ANK3, BCL2L11, CCR4, CTAGE1, CUX2, DNAH6, DTNA, FAT4, FBN2, PRSS3, XRCC5	12
Auditory Disease, Organismal Injury and Abnormalities	Abnormality of inner ear	0.000668	0.0105	ABR, CDH23, CHD7, DTNA, FAT4, NGFR, SLC26A4	7
Cardiovascular Disease, Cardiovascular System Development and Function, Organismal Injury and Abnormalities, Tissue Morphology	Abnormal morphology of dorsal aorta	0.000742	0.0116	EDNRA, NGFR, RASA1, TEK	4
Cancer, Organismal Injury and Abnormalities	Invasive tumor	0.000753	0.0118	ABCC3, ANK3, BCL2L11, BRIP1, CCR4, CHD4, CPSF1, CUX2, DSG2, EDNRA, FAT4, FBN2, FERMT2, ITPR3, JAG1, KDM3A, KMT2A, MYH9, NAA15, NBPF10 (includes others), NFATC2, PRSS3, PSTPIP2, RASA1, RYR1, SHTN1, SLIT3, SNAI1, STAG2, STEAP3, TEK, THBS2, VCAN	33
Cardiovascular Disease, Organismal Injury and Abnormalities	Peripheral vascular disease	0.000781	0.0121	ATP4B, CFH, DNAJC13, EDNRA, FBN2, FERMT2, GABRG3, JAG1, NGFR, PRKCH, SLC29A1, SMARCA1, TEK, THBS2, VCAN	15
Molecular Transport	Transport of ion	0.000781	0.0121	ABCC3, ANK3, ANXA6, ATP2A1, ATP4B, ATP6V1B2, CDH23, EDNRA, ITPR3, KCNH3, KCNJ15, NALCN, RYR1, SLC26A4, STEAP3	15
Developmental Disorder, Organismal Injury and Abnormalities	Syndromic developmental delay	0.000785	0.0122	CHD7, KMT2A, NALCN, PIGS, STAG2, WAC	6
Cell-To-Cell Signaling and Interaction	Adhesion of connective tissue cells	0.000798	0.0123	COL7A1, EVL, FERMT2, JAG1, RASA1, THBS2, VCAN	7
Auditory Disease, Hereditary Disorder, Neurological Disease, Organismal Injury and Abnormalities	Autosomal dominant syndromic hearing loss	0.000804	0.0123	ATP6V1B2, JAG1	2
Cancer, Cardiovascular Disease, Organismal Injury and Abnormalities	Susceptibility to capillary infantile hemangioma	0.000804	0.0123	FAT4, MYH9	2
Nucleic Acid Metabolism, Small Molecule Biochemistry	Dissociation of GDP	0.000804	0.0123	RCC1, TIAM2	2
Developmental Disorder, Neurological Disease, Organismal Injury and Abnormalities, Skeletal and Muscular Disorders	Congenital hypotonia	0.000817	0.0124	IARS1, NALCN, PIGS	3
Developmental Disorder, Hereditary Disorder, Neurological Disease, Organismal Injury and Abnormalities	Familial neurodevelopmental disorder	0.000957	0.0144	ATP4B, CHD7, CLUH, MAPK8IP3, MED13L, NALCN, PIGS, RASA1, RASA2, SLC29A1, STAG2, TLK2	12
Connective Tissue Development and Function, Connective Tissue Disorders, Organ Morphology, Organismal Development, Organismal Injury and Abnormalities, Skeletal and Muscular Disorders, Skeletal and Muscular System Development and Function, Tissue Development	Abnormal morphology of temporal bone	0.000967	0.0145	CHD7, EDNRA, NFATC2, SLC26A4	4
Cardiovascular System Development and Function	Morphology of vessel	0.000997	0.0148	ATP4B, CFH, EDNRA, FBN2, ITGA7, JAG1, MYH9, NGFR, RASA1, TEK, THBS2	11
Organismal Injury and Abnormalities, Psychological Disorders	Schizophrenia spectrum disorder	0.00102	0.0151	ABCA13, ABLIM3, ANK3, ATP4B, ATP6V1B2, CUX2, GABRG3, GRIP2, GTPBP1, MAPK8IP3, NAA15, NBPF10 (includes others), PES1, SLC29A1, TARBP1	15
Molecular Transport	Transport of metal ion	0.00103	0.0152	ANK3, ANXA6, ATP2A1, CDH23, EDNRA, ITPR3, KCNH3, KCNJ15, NALCN, RYR1, STEAP3	11
Cardiovascular System Development and Function	Morphology of vasculature	0.00105	0.0154	ATP4B, CFH, EDNRA, ITGA7, MAPK8IP3, MYH9, NGFR, NPC2, RASA1, TEK, THBS2, TLK2	12
Auditory and Vestibular System Development and Function, Auditory Disease, Organ Morphology, Organismal Development, Organismal Injury and Abnormalities	Lack of otoliths	0.00112	0.0163	ABR, SLC26A4	2
Auditory and Vestibular System Development and Function, Auditory Disease, Organ Morphology, Organismal Development, Organismal Injury and Abnormalities	Abnormal morphology of enlarged otoliths	0.00112	0.0163	ABR, SLC26A4	2
Cell-To-Cell Signaling and Interaction, Cellular Assembly and Organization, Tissue Development	Adhesion of cell-associated matrix	0.00117	0.017	BCL2L11, FERMT2, JAG1, RASA1, TEK	5
Tissue Morphology	Quantity of cells	0.00118	0.0171	ANK3, BCL2L11, BLNK, CCR4, CDH23, CFH, CHD7, CUX2, DCLK1, EDNRA, EVL, FLI1, IGF2BP2, INPP4B, ITPR3, JAG1, KIF5A, KMT2A, LNX1, MLF1, MYH9, MYOG, NFATC2, NGFR, NPC2, PRKCH, PRKRA, PSTPIP2, RYR1, SLC29A1, SNAI1, STEAP3, SYCP2L, TEK, THBS2, TIAM2, TLK2, VCAN, WDR5, XRCC5	40
Nervous System Development and Function	Morphology of nervous system	0.00119	0.0171	ABR, ANK3, ATP6V1B2, BCL2L11, CDH23, CFH, CUX2, DCLK1, DTNA, EDNRA, FLI1, FRZB, GAN, JAG1, KIF5A, MAPK8IP3, NFATC2, NGFR, RASA1, SHTN1, SLC26A4, STK38L, TIAM2, VCAN	24
Neurological Disease, Organismal Injury and Abnormalities	Syndromic encephalopathy	0.00122	0.0175	ACSL1, AFF2, ATP6V1B2, BICRA, CHAMP1, CHD4, GABRG3, IARS1, KMT2A, MED13L, NALCN, PIGS, RYR1, SERAC1, SLC29A1, SMARCA1, STAG2	17
Cellular Development, Cellular Growth and Proliferation, Hematological System Development and Function, Hematopoiesis, Tissue Development	Differentiation of hematopoietic progenitor cells	0.00133	0.019	BLNK, CHD4, FLI1, JAG1, KMT2A, MLF1, PSTPIP2, SLC29A1, STAG2, TEK, THBS2, XRCC5	12
Organismal Injury and Abnormalities, Organismal Survival	Perinatal death	0.00139	0.0198	ABR, ATP2A1, BLNK, CLUH, EDNRA, FAT4, HLTF, KIF5A, MAPK8IP3, MYOG, NALCN, NGFR, RYR1, SESTD1, SNAI1	15
Auditory Disease, Developmental Disorder, Hereditary Disorder, Neurological Disease, Organismal Injury and Abnormalities	Hereditary congenital syndromic hearing loss	0.0014	0.0199	ATP6V1B2, SERAC1, SLC26A4	3
Tissue Morphology	Remodeling of blood vessel	0.00144	0.0203	ABR, CHD7, EDNRA, JAG1, TEK	5
Cell-To-Cell Signaling and Interaction	Attachment of cells	0.00148	0.0206	DSG2, FERMT2, JAG1, TEK, THBS2, VCAN	6
Carbohydrate Metabolism, Lipid Metabolism, Molecular Transport, Small Molecule Biochemistry	Accumulation of phosphatidylinositol 3,4-diphosphate	0.00149	0.0207	INPP4B, MYH9	2
Organismal Injury and Abnormalities	Chest pain	0.00149	0.0207	ATP4B, SLC29A1	2
Connective Tissue Disorders, Developmental Disorder, Organismal Injury and Abnormalities, Skeletal and Muscular Disorders	Kyphosis	0.0015	0.0208	FAT4, ITGA7, MYOG, RYR1, THBS2	5
Lipid Metabolism, Molecular Transport, Small Molecule Biochemistry	Accumulation of phospholipid	0.00156	0.0214	INPP4B, MYH9, NPC2, SHTN1	4
Molecular Transport	Transport of molecule	0.00161	0.022	ABCA13, ABCC3, ACSL1, ANK3, ANXA6, ATP2A1, ATP4B, ATP6V1B2, BCL2L11, CDH23, CTDSPL2, EDNRA, EEPD1, FBN2, GRIP2, ITPR3, KCNH3, KCNJ15, KIF5A, MAPK8IP3, MYH9, NALCN, NGFR, NPC2, RASA1, RYR1, SAMM50, SEPTIN2, SLC26A4, SLC29A1, STEAP3, TEK, UNC13C	33
Cardiovascular System Development and Function	Development of vasculature	0.00161	0.022	ATP4B, CFH, CHD7, DSG2, EDNRA, EVL, FBN2, FERMT2, FLI1, INPP4B, ITGA7, JAG1, KMT2A, MAPK8IP3, MYH9, NGFR, NPC2, NPRL3, RASA1, SF1, SLIT3, SMARCA1, SNAI1, TEK, THBS2, TLK2	26
Organismal Injury and Abnormalities	Bleeding	0.00169	0.023	ATP4B, EDNRA, FERMT2, FLI1, GABRG3, JAG1, KMT2A, MYH9, NGFR, RASA1, SLC29A1, TEK, THBS2	13
Cardiovascular System Development and Function, Embryonic Development, Organ Development, Organ Morphology, Organismal Development, Tissue Development	Morphogenesis of semilunar valve	0.0017	0.023	JAG1, SLIT3, SNAI1	3
Cardiovascular System Development and Function, Organismal Development	Morphogenesis of artery	0.00173	0.0234	CHD7, EDNRA, JAG1, NPRL3	4
Developmental Disorder, Organismal Injury and Abnormalities	Aplasia	0.00174	0.0234	BCL2L11, BLNK, BMS1, COL7A1, DCLK1, GREB1L, SLIT3, XRCC5	8
Auditory Disease, Neurological Disease, Organismal Injury and Abnormalities	Vestibular disorder	0.00183	0.0246	ABR, CDH23, DTNA, SLC26A4	4
Cardiovascular Disease, Hereditary Disorder, Organismal Injury and Abnormalities	Familial vascular disease	0.00189	0.0253	CFH, EDNRA, FBN2, JAG1, MED13L, RASA1, TEK, VCAN	8
Cellular Function and Maintenance	Persistence of cells	0.0019	0.0253	BCL2L11, CHD4	2
Lipid Metabolism, Molecular Transport, Nucleic Acid Metabolism, Small Molecule Biochemistry	Quantity of long-chain acyl-coenzyme A	0.0019	0.0253	ACSL1, IGF2BP2	2
Connective Tissue Disorders, Organismal Injury and Abnormalities, Skeletal and Muscular Disorders	Curvature of spine	0.00191	0.0253	CHD7, FAT4, FLI1, ITGA7, MYOG, RYR1, THBS2	7
Developmental Disorder, Hereditary Disorder, Neurological Disease, Organismal Injury and Abnormalities	Familial syndromic intellectual disability	0.00209	0.0275	AFF2, BICRA, CHD4, IARS1, KMT2A, SLC29A1, SMARCA1, STAG2	8
Developmental Disorder, Organismal Injury and Abnormalities	Dysgenesis	0.00209	0.0275	ADAMTS17, BCL2L11, BLNK, BMS1, CHD7, COL7A1, DCLK1, EDNRA, GREB1L, MYOG, NBAS, PRKCH, PRKRA, SLIT3, TSEN2, XRCC5	16
Cellular Assembly and Organization, Cellular Function and Maintenance	Organization of cytoplasm	0.00215	0.0281	ABLIM3, ABR, ALS2CL, ANK3, CFAP44, CFH, CHAMP1, CLUH, COPB2, CUX2, DAPK3, DCLK1, DNAJC13, EDNRA, EVL, GAN, KIF5A, LNX1, MAPK8IP3, MYH9, NGFR, PRKCH, RCC1, RYR1, SEPTIN2, SHTN1, SLIT3, SNAI1, STK38L, TEK, TEX14, THBS2, TIAM2, WASHC5, WDR5	35
Cardiovascular System Development and Function, Organismal Development	Development of aorta	0.00236	0.0304	CHD7, EDNRA, JAG1, NPRL3	4
Cellular Development, Nervous System Development and Function, Tissue Development	Differentiation of glial progenitor cells	0.00237	0.0304	SNAI1, VCAN	2
Cellular Development, Organismal Development, Skeletal and Muscular System Development and Function, Tissue Development	Differentiation of vascular smooth muscle	0.00239	0.0306	CFH, ITGA7, JAG1	3
Neurological Disease, Organismal Injury and Abnormalities	Early-onset encephalopathy	0.00242	0.0309	AFF2, BICRA, CDH23, CHD4, CHD7, DCLK1, IARS1, KMT2A, MED13L, NALCN, NRROS, PIGS, RYR1, SERAC1, SLC29A1, SMARCA1, STAG2, TSEN2	18
Cardiovascular Disease, Organismal Injury and Abnormalities	Vascular malformation	0.00259	0.0327	EDNRA, MED13L, RASA1, TEK	4
Cardiovascular Disease, Neurological Disease, Organismal Injury and Abnormalities	Stroke	0.00261	0.0328	ATP4B, CFH, DNAJC13, GABRG3, JAG1, NGFR, PRKCH, SLC29A1, THBS2	9
Cardiovascular Disease, Cardiovascular System Development and Function, Organismal Injury and Abnormalities	Abnormal morphology of vasculature	0.00275	0.0343	ATP4B, CFH, EDNRA, MAPK8IP3, NGFR, NPC2, RASA1, TEK, THBS2, TLK2	10
Organ Morphology, Organismal Injury and Abnormalities, Respiratory Disease, Respiratory System Development and Function, Skeletal and Muscular Disorders, Skeletal and Muscular System Development and Function	Abnormal morphology of diaphragm	0.00279	0.0347	ATP2A1, ITGA7, MYOG	3
Cell Morphology, Tissue Morphology	Morphology of epithelial cells	0.00284	0.035	ABR, ATP4B, BCL2L11, NPC2, PRKCH, SLC26A4, SNAI1, TEX14, THBS2	9
Auditory Disease, Hereditary Disorder, Neurological Disease, Organismal Injury and Abnormalities	Autosomal dominant deafness	0.00285	0.035	ATP6V1B2, GREB1L, JAG1, MYH9	4
Connective Tissue Development and Function, Skeletal and Muscular System Development and Function, Tissue Development	Morphology of bone	0.00293	0.0358	CHD7, EDNRA, FAT4, FBN2, FRZB, INPP4B, KMT2A, MYOG, NFATC2, PRKRA, PSTPIP2, SLC26A4, SLC29A1, SLIT3, THBS2	15
Auditory Disease, Hereditary Disorder, Neurological Disease, Organismal Injury and Abnormalities	Hereditary hearing loss	0.00294	0.0359	ATP6V1B2, CDH23, GREB1L, JAG1, MYH9, SERAC1, SLC26A4	7
Endocrine System Disorders, Gastrointestinal Disease, Metabolic Disease, Organismal Injury and Abnormalities, Renal and Urological Disease	Early stage diabetic nephropathy	0.00297	0.0359	ATRNL1, DTNA, FLI1, MYH9, SLIT3	5
Neurological Disease, Organismal Injury and Abnormalities, Skeletal and Muscular Disorders	Hypotonia	0.00298	0.0359	IARS1, NALCN, NFATC2, PIGS	4
Cell-To-Cell Signaling and Interaction, Connective Tissue Development and Function	Binding of fibroblasts	0.00298	0.0359	COL7A1, MYH9, THBS2, VCAN	4
Connective Tissue Disorders, Developmental Disorder, Organismal Injury and Abnormalities, Skeletal and Muscular Disorders	Arthrogryposis	0.00301	0.0361	FBN2, NALCN, RYR1	3
Lipid Metabolism, Small Molecule Biochemistry	Metabolism of ceramide	0.00301	0.0361	ACSL1, ALDH3A2, PLPP1	3
Connective Tissue Disorders, Inflammatory Disease, Organismal Injury and Abnormalities, Skeletal and Muscular Disorders	Rheumatic Disease	0.00305	0.0365	ACSL1, ADAMTS17, ADGRA1, ATP4B, BCL2L11, BLNK, CCR4, CDH23, COPB2, EDNRA, FRZB, GABRG3, HLTF, ITGA7, ITPR3, JAG1, KCNJ15, KIF5A, LVRN, NFATC2, NGFR, SLC29A1, TNFRSF10C, TNRC6B	24
Auditory and Vestibular System Development and Function, Auditory Disease, Organ Morphology, Organismal Development, Organismal Injury and Abnormalities	Abnormal morphology of inner ear	0.00307	0.0366	ABR, CDH23, CHD7, FAT4, SLC26A4	5
Nervous System Development and Function, Neurological Disease, Organismal Injury and Abnormalities	Abnormal morphology of central nervous system	0.00309	0.0368	ABR, ANK3, ATP6V1B2, BCL2L11, CUX2, DCLK1, FLI1, FRZB, JAG1, MAPK8IP3, NFATC2, NGFR, RASA1	13
Cellular Development, Cellular Growth and Proliferation, Embryonic Development, Hematological System Development and Function, Hematopoiesis, Lymphoid Tissue Structure and Development, Organ Development, Organismal Development, Tissue Development	Megakaryocytopoiesis	0.00317	0.0376	FLI1, KMT2A, PSTPIP2, TEK, THBS2	5
Developmental Disorder, Organismal Injury and Abnormalities	Aplasia or hypoplasia	0.00325	0.0384	BCL2L11, BLNK, BMS1, CHD7, COL7A1, DCLK1, EDNRA, GREB1L, MYOG, NBAS, PRKCH, PRKRA, SLIT3, TSEN2, XRCC5	15
Embryonic Development, Organismal Development	Morphogenesis of head	0.00332	0.0391	ABR, CDH23, CHD7, EDNRA, FRZB, JAG1, MAPK8IP3, PRKRA	8
Developmental Disorder, Neurological Disease, Organismal Injury and Abnormalities, Psychological Disorders	Pervasive developmental disorder	0.00334	0.0393	ANK3, GABRG3, MAPK8IP3, MED13L, NAA15, NALCN, SLC29A1, TNRC6B, WAC	9
Developmental Disorder, Embryonic Development, Organismal Development, Organismal Injury and Abnormalities, Tissue Morphology	Abnormal morphology of embryonic tissue	0.00335	0.0393	EDNRA, FERMT2, JAG1, MAPK8IP3, MYH9, MYOG, PES1, PRKRA, RASA1, SESTD1, SLC26A4, SNAI1, TEK, TLK2	14
Cardiovascular System Development and Function, Embryonic Development, Organ Development, Organismal Development, Tissue Development	Formation of heart ventricle	0.00338	0.0395	GREB1L, JAG1, NPRL3, SLIT3, SNAI1	5
Organismal Injury and Abnormalities	Intracranial hemorrhage	0.0034	0.0396	EDNRA, FLI1, GABRG3, JAG1, NGFR, TEK	6
Cell Morphology, Nervous System Development and Function	Innervation	0.0034	0.0396	CHD7, FRZB, GAN, ITGA7, NFATC2, NGFR	6
Nervous System Development and Function	Mechanotransduction	0.00344	0.0396	CDH23, NGFR	2
Cellular Development, Cellular Growth and Proliferation, Nervous System Development and Function, Organ Development, Tissue Development	Outgrowth of dorsal root ganglion cells	0.00344	0.0396	NGFR, VCAN	2
Renal and Urological System Development and Function	Nephrogenesis	0.00344	0.0396	FAT4, JAG1	2
Cardiovascular Disease, Hematological Disease, Organismal Injury and Abnormalities	Microcytic anemia	0.00347	0.0398	ATP4B, SLC29A1, STEAP3	3
Auditory Disease, Developmental Disorder, Organismal Injury and Abnormalities	Ear malformation	0.00347	0.0398	CDH23, GREB1L, SLC26A4	3
Digestive System Development and Function	Development of gastrointestinal tract	0.00351	0.0401	BCL2L11, CHD7, EDNRA, FAT4, GABRG3, NGFR, NPRL3, SESTD1, SNAI1	9
Cellular Growth and Proliferation, Tissue Development	Proliferation of neural cells	0.00363	0.0412	ANK3, CHD4, CUX2, DCLK1, HLTF, JAG1, MYH9, NFATC2, NGFR, PRKCH, RASA1, SEPTIN2, SMARCA1, SNAI1, STK38L, TEK, VCAN	17
Cellular Assembly and Organization	Remodeling of actin cytoskeleton	0.00372	0.0419	EVL, SLIT3, SNAI1	3
Embryonic Development, Organ Development, Organismal Development, Renal and Urological System Development and Function, Tissue Development	Formation of renal glomerulus	0.00372	0.0419	CFH, EDNRA, JAG1	3
Cardiovascular Disease, Neurological Disease, Organismal Injury and Abnormalities	Ischemic stroke	0.00383	0.0431	ATP4B, GABRG3, PRKCH, SLC29A1, THBS2	5
Embryonic Development, Organ Development, Organismal Development, Skeletal and Muscular System Development and Function, Tissue Development	Myogenesis of skeletal muscle	0.00395	0.0443	MYH9, MYOG, RYR1, SLIT3, TEK	5
Behavior	Circling behavior	0.00398	0.0444	ABR, CHD7, SLC26A4	3
Developmental Disorder, Endocrine System Disorders, Organismal Injury and Abnormalities, Reproductive System Disease	Hypoplasia of pituitary gland	0.00398	0.0444	CHD7, NBAS, PRKRA	3
Behavior	Bobbing	0.00404	0.0448	CHD7, SLC26A4	2
Cellular Movement, Nervous System Development and Function	Guidance of axons	0.00404	0.0448	ANK3, DCLK1, EDNRA, MAPK8IP3, NGFR, SLIT3	6
Organismal Injury and Abnormalities, Respiratory Disease	Respiratory failure	0.00424	0.0468	ATP2A1, COPA, GABRG3, MAPK8IP3, MYOG, RYR1	6
Carbohydrate Metabolism, Lipid Metabolism, Molecular Transport, Small Molecule Biochemistry	Accumulation of phosphoinositide	0.00424	0.0468	INPP4B, MYH9, SHTN1	3
Cellular Development, Tissue Development	Differentiation of bone marrow cells	0.00428	0.0471	FLI1, KMT2A, MLF1, PSTPIP2, SNAI1, TEK, THBS2	7
Cardiovascular Disease, Hereditary Disorder, Organismal Injury and Abnormalities	Familial cardiovascular disease	0.0043	0.0471	CFH, DSG2, DTNA, EDNRA, FAT4, FBN2, JAG1, MED13L, NFATC2, RASA1, SLC26A4, TEK, VCAN	13
Cellular Development	Differentiation of vasculature	0.00455	0.0497	CFH, ITGA7, JAG1, NGFR	4
Cardiovascular Disease, Developmental Disorder, Organismal Injury and Abnormalities	Congenital heart disease	0.00458	0.0499	CHD4, CHD7, DTNA, EDNRA, JAG1, MED13L, MYH9, UBE2B, WDR5	9
Cellular Function and Maintenance	Movement of mitochondria	0.00469	0.0507	ATP2A1, GAN	2
Developmental Disorder, Neurological Disease, Organismal Injury and Abnormalities, Psychological Disorders	Speech disorder	0.00473	0.0509	CHAMP1, GABRG3, STAG2, TNRC6B	4
Cardiovascular System Development and Function, Cell Morphology, Cellular Development, Organismal Development, Tissue Development	Branching of endothelial cells	0.00473	0.0509	EVL, FERMT2, KMT2A, TEK	4
Embryonic Development, Tissue Morphology	Remodeling of vitelline vessel	0.00481	0.0514	JAG1, RASA1, TEK	3
Neurological Disease, Organismal Injury and Abnormalities, Skeletal and Muscular Disorders	Hypotonic syndrome	0.00481	0.0514	IARS1, NALCN, PIGS	3
Auditory Disease, Neurological Disease, Organismal Injury and Abnormalities	Hearing loss	0.00501	0.0514	ATP6V1B2, CDH23, GREB1L, JAG1, MYH9, NGFR, PRKRA, SERAC1, SLC26A4	9
Connective Tissue Disorders, Developmental Disorder, Organismal Injury and Abnormalities, Skeletal and Muscular Disorders	Multiple congenital anomalies of skeletal bone	0.00511	0.0514	EDNRA, FBN2, MED13L, VCAN	4
Organ Morphology, Organismal Injury and Abnormalities, Skeletal and Muscular Disorders, Skeletal and Muscular System Development and Function	Abnormal morphology of skeletal muscle	0.00528	0.0514	ATP2A1, ITGA7, MYOG, NGFR, RYR1	5
Cardiovascular System Development and Function, Organismal Development	Development of artery	0.00534	0.0514	CHD7, EDNRA, INPP4B, JAG1, NGFR, NPRL3	6
Cell Cycle	Cell cycle progression	0.00537	0.0514	BCL2L11, BLNK, CHD4, CHD7, DAPK3, DCLK1, EDNRA, FERMT2, HAUS3, KMT2A, MLF1, MYOG, NFATC2, NGFR, PES1, PRKCH, RCC1, SMARCA1, SNAI1, STAG2, VCAN, WASHC5, WDR5	23
Lipid Metabolism, Small Molecule Biochemistry	Catabolism of ceramide	0.00539	0.0514	ACSL1, ALDH3A2	2
Cancer, Cardiovascular Disease, Organismal Injury and Abnormalities	Cavernous hemangioma	0.00539	0.0514	TEK, VCAN	2
Developmental Disorder, Hereditary Disorder, Neurological Disease, Organismal Injury and Abnormalities	Coffin-Siris syndrome	0.00539	0.0514	BICRA, SMARCA1	2
Connective Tissue Disorders, Developmental Disorder, Hereditary Disorder, Organismal Injury and Abnormalities, Skeletal and Muscular Disorders	Distal arthrogryposis	0.00539	0.0514	FBN2, RYR1	2
Cell-To-Cell Signaling and Interaction, Cellular Compromise, Hair and Skin Development and Function	Stress response of epithelial cell lines	0.00539	0.0514	ALDH3A2, COPA	2
Carbohydrate Metabolism, Lipid Metabolism, Molecular Transport, Small Molecule Biochemistry	Quantity of phosphatidylinositol-3-phosphate	0.00539	0.0514	INPP4B, TEK	2
Cellular Function and Maintenance, Molecular Transport	Efflux of anion	0.00539	0.0514	ABCC3, SLC26A4	2
Lymphoid Tissue Structure and Development, Tissue Morphology	Quantity of lymphatic system cells	0.00543	0.0514	BCL2L11, BLNK, CCR4, CHD7, FLI1, IGF2BP2, ITPR3, JAG1, KMT2A, LNX1, MLF1, NFATC2, NGFR, NPC2, PRKCH, SLC29A1, TEK, THBS2, XRCC5	19
Cardiovascular System Development and Function, Tissue Morphology	Morphology of blood vessel	0.00547	0.0514	ATP4B, CFH, EDNRA, ITGA7, MYH9, NGFR, RASA1, TEK, THBS2	9
Connective Tissue Disorders, Inflammatory Disease, Inflammatory Response, Organismal Injury and Abnormalities, Skeletal and Muscular Disorders	Inflammation of joint	0.00548	0.0514	ACSL1, ADAMTS17, ADGRA1, ATP4B, BCL2L11, BLNK, CCR4, COPB2, FRZB, GABRG3, HLTF, ITGA7, ITPR3, JAG1, KCNJ15, KIF5A, LVRN, NFATC2, NGFR, SLC29A1, TNFRSF10C, TNRC6B	22
Hereditary Disorder, Neurological Disease, Organismal Injury and Abnormalities	Hereditary neuropathy	0.00551	0.0514	CDH23, DNAJC13, GAN, JAG1, KIF5A, NBAS, NFATC2, NPIPA5 (includes others), TECPR2, WASHC5	10
Cell Morphology, Cellular Movement, Nervous System Development and Function	Innervation of neurons	0.00571	0.0514	FRZB, GAN, NFATC2, NGFR	4
Auditory Disease, Neurological Disease, Organismal Injury and Abnormalities	Sensorineural hearing loss	0.00583	0.0514	ATP6V1B2, CDH23, MYH9, NGFR, SERAC1, SLC26A4	6
Lipid Metabolism, Molecular Transport, Small Molecule Biochemistry	Transport of steroid	0.00596	0.0514	ABCA13, ABCC3, ACSL1, ANXA6, EEPD1, NPC2	6
Hereditary Disorder, Ophthalmic Disease, Organismal Injury and Abnormalities	Hereditary retinal degeneration	0.00604	0.0514	CDH23, CFH, DTHD1, EYS, FBN2, JAG1, VCAN	7
Cardiovascular Disease, Cardiovascular System Development and Function, Organismal Injury and Abnormalities, Tissue Morphology	Varicose vein	0.00613	0.0514	ATP4B, TEK	2
Auditory and Vestibular System Development and Function, Auditory Disease, Neurological Disease, Organ Morphology, Organismal Development, Organismal Injury and Abnormalities	Abnormal morphology of saccule	0.00613	0.0514	ABR, SLC26A4	2
Cellular Development, Hair and Skin Development and Function	Differentiation of skin cell lines	0.00613	0.0514	NPC2, PRKCH	2
Auditory and Vestibular System Development and Function, Embryonic Development, Organ Development, Organ Morphology, Organismal Development, Tissue Development	Morphogenesis of inner ear	0.00614	0.0514	ABR, CDH23, CHD7, FRZB	4
Hematological Disease, Organismal Injury and Abnormalities	Cyanosis	0.00621	0.0514	ATP2A1, KIF5A, MAPK8IP3, MYOG, RYR1	5
Cardiovascular System Development and Function, Cell Morphology, Cellular Development, Organismal Development, Tissue Development	Sprouting of vascular endothelial cells	0.00643	0.0514	EVL, KMT2A, TEK	3
Cellular Assembly and Organization, Cellular Function and Maintenance	Organization of cytoskeleton	0.00647	0.0514	ABLIM3, ABR, ANK3, CFAP44, CHAMP1, COPB2, CUX2, DAPK3, DCLK1, EDNRA, EVL, GAN, KIF5A, LNX1, MAPK8IP3, MYH9, NGFR, PRKCH, RCC1, RYR1, SEPTIN2, SHTN1, SLIT3, SNAI1, STK38L, TEK, TEX14, THBS2, TIAM2, WASHC5, WDR5	31
Cellular Development	Differentiation of progenitor cells	0.00661	0.0514	BLNK, CHD4, FLI1, JAG1, KMT2A, MLF1, MYOG, PSTPIP2, SLC29A1, STAG2, TEK, THBS2, XRCC5	13
Developmental Disorder, Neurological Disease, Organismal Injury and Abnormalities, Psychological Disorders	Autism	0.0069	0.0514	ANK3, GABRG3, MAPK8IP3, NAA15, SLC29A1	5
Cell-mediated Immune Response, Cellular Development, Cellular Function and Maintenance, Cellular Growth and Proliferation, Embryonic Development, Hematological System Development and Function, Hematopoiesis, Lymphoid Tissue Structure and Development, Organ Development, Organismal Development, Tissue Development	Development of double-negative T lymphocyte	0.00691	0.0514	BCL2L11, FLI1	2
Cardiovascular Disease, Connective Tissue Disorders, Developmental Disorder, Hereditary Disorder, Organismal Injury and Abnormalities, Skeletal and Muscular Disorders	Loeys-Dietz syndrome	0.00691	0.0514	FBN2, VCAN	2
Developmental Disorder, Hereditary Disorder, Neurological Disease, Organismal Injury and Abnormalities, Psychological Disorders	Familial behavioral deficit	0.00691	0.0514	TNRC6B, WAC	2
Cellular Development, Tissue Development	Differentiation of neural cells	0.00695	0.0514	ANK3, CDH23, CFH, CHD4, CHD7, EDNRA, JAG1, MAPK8IP3, NGFR, SMARCA1, SNAI1, TEK, VCAN	13
Hereditary Disorder, Organismal Injury and Abnormalities, Skeletal and Muscular Disorders	Autosomal dominant myopathy	0.00697	0.0514	DSG2, DTNA, JAG1, KIF5A, MYOG, RYR1, WASHC5	7
Embryonic Development, Hair and Skin Development and Function, Organ Development, Organ Morphology, Organismal Development, Tissue Development	Morphogenesis of hair follicle	0.00715	0.0514	MYH9, NGFR, SNAI1	3
Cell Death and Survival, Cellular Compromise, Neurological Disease, Organismal Injury and Abnormalities, Tissue Morphology	Neurodegeneration of Purkinje cells	0.00715	0.0514	AGBL4, ANK3, NPC2	3
Cell Death and Survival, Organismal Injury and Abnormalities	Apoptosis of splenocytes	0.00715	0.0514	BCL2L11, MLF1, STEAP3	3
Cardiovascular Disease, Organismal Injury and Abnormalities	Microangiopathy	0.00722	0.0514	BRIP1, CFH, FAT4, KMT2A, MYH9, RASA1, TEK	7
Neurological Disease, Organismal Injury and Abnormalities	Seizure disorder	0.00728	0.0514	ANK3, ATP6V1B2, BCL2L11, CDH23, CUX2, DTNA, GABRG3, GAN, KCNH3, KIF5A, NGFR, NPRL3, NRROS, PIGS, SLC29A1	15
